# Supplementary material for: Single-cell and bulk transcriptome sequencing identifies two epithelial tumor cell states and refines the consensus molecular classification of colorectal cancer
Source: Nat Genet. 2022 Jun 30;54(7):963–75. doi: 10.1038/s41588-022-01100-4 (PMC9279158; doi:10.1038/s41588-022-01100-4)
Supplement: Supplementary file 3 — Supplementary Table 1. Summary table of all GSEA and literature curated gene signatures analyzed across iCMS single-cell samples. Two-sided Wilcoxon rank-sum test with no correction was used to calculate all the P values. Supplementary Table 2. List of curated GSEA-Hallmarks gene signatures analyzed across iCMS single-cell samples. Supplementary Table 3. List of curated GSEA-KEGG gene signatures analyzed across iCMS single-cell samples. Supplementary Table 4. List of curated mutations related to MAPK gene signatures analyzed across iCMS single-cell samples. Supplementary Table 5. List of curated metabolism gene signatures analyzed across iCMS single-cell samples. Supplementary Table 6. List of curated Wnt/b-catenin pathway gene signatures analyzed across iCMS single-cell samples. Supplementary Table 7. List of curated TGFb pathway gene signatures analyzed across iCMS single-cell samples. Supplementary Table 8. List of curated other cancer-related pathways gene signatures analyzed across iCMS single-cell samples. Supplementary Table 9. List of curated histology and colon cell states gene signatures analyzed across iCMS single-cell samples. Supplementary Table 10. List of curated drug response gene signatures analyzed across iCMS single-cell samples. Supplementary Table 11. Top signaling interactions in NATMI differential signaling analysis. Two-sided Wilcoxon P values (with no correction) for testing difference in NATMI expression or specificity scores in i2 (n = 9) versus i3 (n = 5) in CRC-SG1 cohort are reported. Summary statistics of NATMI expression and specificity scores were computed for i2 and i3 and for comparisons between i2 and i3. Supplementary Table 12. Table summarizing all of the molecular and clinical features described in the study as analyzed over single-cell data and bulk data space. Supplementary Table 13. Patient metadata from five single-cell cohorts. Demographic (sex, age at recruitment), clinical (MSI status, site, sidedness, stage), mutational [file 41588_2022_1100_MOESM3_ESM.xlsx]

## Sheet: Info
SUPPLEMENTARY TABLES
Supplementary Table 1	Summary table of all GSEA and literature curated gene signatures analysed across iCMS single cell samples. Two-sided Wilcoxon rank-sum test with no correction was used to calcuate all the p-value
Supplementary Table 2	List of curated GSEA-Hallmarks genes signature analysed across iCMS single cell samples.
Supplementary Table 3	List of curated GSEA-KEGG genes signature analysed across iCMS single cell samples.
Supplementary Table 4	List of curated mutations related to MAPK genes signature analysed across iCMS single cell samples.
Supplementary Table 5	List of curated metabolism genes signature analysed across iCMS single cell samples.
Supplementary Table 6	List of curated Wnt/b-catenin pathway genes signature analysed across iCMS single cell samples.
Supplementary Table 7	List of curated TGFb pathway genes signature analysed across iCMS single cell samples.
Supplementary Table 8	List of curated other cancer-related pathways genes signature analysed across iCMS single cell samples.
Supplementary Table 9	List of curated histology and colon cell states genes signature analysed across iCMS single cell samples.
Supplementary Table 10	List of curated drug response genes signature analysed across iCMS single cell samples.
Supplementary Table 11	Top signaling interactions in NATMI differential signaling analysis Two-sided Wilcoxon p-values (with no correction) for testing difference in NATMI expression or specificity scores in i2 (n = 9) vs i3 (n = 5) in CRC-SG1 cohort are reported. Summary statistics of NATMI expression and specificity scores were computed for i2, i3 and for comparisons between i2 and i3.
Supplementary Table 12	Table summarising all of the molecular and clinical features described in the study as analysed over single cell data and bulk data space
Supplementary Table 13	Patient metadata from 5 single cell cohorts Demographic (gender, age at recruitment), clinical (MSI status, site, sidedness, stage), mutational data (for BRAF, KRAS, TP53, APC, PIK3CA), and iCMS (called by transcriptome and inferCNV) for each patient in the single cell dataset, and number of samples from LymphNode, Normal and Tumor profiled for each patient. wt - wild type, mut - mutated.
Supplementary Table 14	List of all 715 iCMS marker genes (Figure 2F)

## Sheet: Supplementary Table 1
Name of pathway	iCMS2 metagene score	iCMS3 metagene score	P-value	Reference
GSEA-Hallmarks
HALLMARK_MYC_TARGETS_V1	0.14022	-0.136861	1.1e-07	MsigDB- Hallmarks
HALLMARK_MYC_TARGETS_V2	0.164871	-0.133782	1.5e-08
HALLMARK_E2F_TARGETS	0.0571085	-0.0613683	0.00209
HALLMARK_OXIDATIVE_PHOSPHORYLATION	0.0579126	-0.14229	6.1e-06
HALLMARK_UNFOLDED_PROTEIN_RESPONSE	0.120012	-0.0766776	5.9e-09
HALLMARK_DNA_REPAIR	0.14657	-0.101252	6.5e-12
HALLMARK_WNT_BETA_CATENIN_SIGNALING	0.138264	-0.0758071	1.0e-10
HALLMARK_EPITHELIAL_MESENCHYMAL_TRANSITION	-0.0632584	0.117408	3.3e-10
HALLMARK_INTERFERON_GAMMA_RESPONSE	-0.0379573	0.125354	4.4e-05
HALLMARK_GLYCOLYSIS	-0.0939467	0.131157	6.8e-15
HALLMARK_APICAL_JUNCTION	-0.047093	0.0935155	3.3e-11
HALLMARK_INFLAMMATORY_RESPONSE	-0.0337968	0.0734037	7.5e-10
HALLMARK_MITOTIC_SPINDLE	-0.0633575	0.0775376	1.3e-12
HALLMARK_UV_RESPONSE_DN	-0.0539727	0.0877173	2.2e-11
HALLMARK_ESTROGEN_RESPONSE_EARLY	-0.116753	0.125926	2.3e-16
HALLMARK_COMPLEMENT	-0.0918893	0.139306	4.5e-16
HALLMARK_INTERFERON_ALPHA_RESPONSE	-0.0297848	0.16713	0.00051
HALLMARK_COAGULATION	-0.122963	0.168708	9.1e-16
HALLMARK_ESTROGEN_RESPONSE_LATE	-0.154636	0.165757	2.3e-16
HALLMARK_PANCREAS_BETA_CELLS	-0.066429	0.0420844	9.8e-08
HALLMARK_MYOGENESIS	-0.0729921	0.108708	2.2e-11
HALLMARK_HEME_METABOLISM	-0.0764506	0.0832377	3.3e-12
HALLMARK_HYPOXIA	-0.0951918	0.111007	1.6e-13
HALLMARK_APOPTOSIS	-0.101907	0.137846	2.7e-15
HALLMARK_ANDROGEN_RESPONSE	-0.122158	0.13457	1.5e-14
HALLMARK_TNFA_SIGNALING_VIA_NFKB	-0.0615818	0.0881377	2.2e-06
HALLMARK_PROTEIN_SECRETION	-0.0837349	0.0878913	2.7e-11
HALLMARK_IL2_STAT5_SIGNALING	-0.125777	0.130568	6.8e-15
HALLMARK_KRAS_SIGNALING_DN	-0.0797524	0.0724749	8.5e-14
HALLMARK_FATTY_ACID_METABOLISM	-0.11352	0.0948738	3.3e-11
HALLMARK_P53_PATHWAY	-0.0592898	0.0783352	9.8e-08
GSEA-KEGG
KEGG_SPLICEOSOME	0.115409	-0.0848529	1.5e-08	MsigDB- KEGG
KEGG_PROTEASOME	0.163588	-0.0870863	6.1e-06
KEGG_RNA_POLYMERASE	0.154479	-0.100846	5.1e-09
KEGG_CELL_CYCLE	0.102741	-0.0822084	5.4e-10
KEGG_BASAL_TRANSCRIPTION_FACTORS	0.102869	-0.0457239	1.5e-11
KEGG_RNA_DEGRADATION	0.0879333	-0.0660701	3.7e-08
KEGG_AMINOACYL_TRNA_BIOSYNTHESIS	0.0809998	-0.0746981	1.2e-08
KEGG_DNA_REPLICATION	0.084235	-0.0664839	4.7e-05
KEGG_NUCLEOTIDE_EXCISION_REPAIR	0.0664516	-0.0341678	0.00012
KEGG_FOCAL_ADHESION	-0.0670019	0.0992987	1.5e-11
KEGG_ECM_RECEPTOR_INTERACTION	-0.0761387	0.152938	3.9e-09
KEGG_MAPK_SIGNALING_PATHWAY	-0.0414188	0.055484	8.9e-09
KEGG_ARRHYTHMOGENIC_RIGHT_VENTRICULAR_CARDIOMYOPATHY_ARVC	-0.0819434	0.112129	2.8e-10
KEGG_GNRH_SIGNALING_PATHWAY	-0.053629	0.0429088	1.9e-09
KEGG_HYPERTROPHIC_CARDIOMYOPATHY_HCM	-0.0726069	0.101021	1.4e-10
KEGG_AXON_GUIDANCE	-0.0876264	0.110302	6.2e-13
KEGG_REGULATION_OF_ACTIN_CYTOSKELETON	-0.0567742	0.0754939	9.9e-12
KEGG_PANCREATIC_CANCER	-0.0633257	0.0852501	6.2e-13
KEGG_HEMATOPOIETIC_CELL_LINEAGE	-0.0345249	0.0605611	4.2e-08
KEGG_VEGF_SIGNALING_PATHWAY	-0.104024	0.114093	1.0e-12
KEGG_LEUKOCYTE_TRANSENDOTHELIAL_MIGRATION	-0.075818	0.10176	2.1e-13
KEGG_PHOSPHATIDYLINOSITOL_SIGNALING_SYSTEM	-0.0585386	0.0630241	4.0e-11
KEGG_PATHWAYS_IN_CANCER	-0.0564659	0.0778724	1.0e-12
KEGG_DILATED_CARDIOMYOPATHY	-0.0740666	0.102262	4.0e-11
KEGG_ADHERENS_JUNCTION	-0.0906901	0.114481	3.3e-12
KEGG_GAP_JUNCTION	-0.0399749	0.0380332	2.2e-06
KEGG_CALCIUM_SIGNALING_PATHWAY	-0.0829518	0.0831226	4.4e-14
KEGG_COMPLEMENT_AND_COAGULATION_CASCADES	-0.0830426	0.143107	4.7e-13
KEGG_MELANOGENESIS	-0.0695927	0.0641685	5.4e-10
KEGG_CELL_ADHESION_MOLECULES_CAMS	-0.0307228	0.0565387	0.00021
KEGG_GLIOMA	-0.064356	0.0633307	7.0e-11
KEGG_LONG_TERM_DEPRESSION	-0.0505313	0.041471	3.3e-08
KEGG_TYPE_II_DIABETES_MELLITUS	-0.0610442	0.0635955	4.2e-08
KEGG_INTESTINAL_IMMUNE_NETWORK_FOR_IGA_PRODUCTION	-0.0327593	0.0506481	0.05601
MAPK pathway related
Watanabe_KRAS UP	0.0520184	0.0503345	0.5488	PMID: 21531130
Watanabe_KRAS DOWN	0.0116894	-0.0276208	0.2752
GSEA_KRAS_50_UP	-0.000726337	0.0292891	0.0084	MsigDB
Tian_KRAS mut UP	-0.092998	0.20005	5.9e-09	PMID: 22798500
Tian_KRAS mut DOWN	0.163508	-0.1378	2.2e-14
Pek_KRAS mut UP	0.0110446	-0.00159864	0.8996	PMID: 28459468
Pek_KRAS mut DOWN	0.0179859	-0.0172473	0.1124
Popovici_BRAF UP	-0.184743	0.23064	6.4e-10	PMID: 22393095
Popovici_BRAF DOWN	0.304302	-0.240852	1.6e-13	PMID: 22393095
Leach_BRAF-UP	-0.0911222	0.154053	8.7e-08	PMID: 34103493
Leach_BRAF-DOWN	-0.0543271	-0.00633242	0.0626	PMID: 34103493
Tian_BRAF mut Up	-0.199796	0.232592	4.0e-11	PMID: 22798500
Tian_BRAF mut DOWN	0.277686	-0.214039	1.0e-12
Barras_BM1	0.00240315	0.0108644	0.4581	PMID: 27354468
Barras_BM2	0.00973615	-0.0447033	0.0698
Tian_PIK3CA mut UP	-0.154404	0.241372	3.9e-10	PMID: 22798500
Tian_PIK3CA mut DOWN	0.246649	-0.178101	1.0e-14
KEGG_MAPK	-0.0395704	0.0547049	1.2e-08	MsigDB- KEGG
GO_MAPK_ACT	-0.046258	0.0878449	4.0e-11	MsigDB- GO
GO_BP_PI3K_ACT	0.0249685	-0.00940682	0.0922	MsigDB- GO
REACTOME_PI3K_ACT	0.0249685	-0.00940682	0.0922	REACTOME
Metabolism pathway
KEGG_PYRUVATE_METABOLISM	0.123198	-0.192483	2.6e-08	MsigDB- KEGG
KEGG_CITRATE_CYCLE_TCA_CYCLE	0.0552183	-0.147376	7.0e-05
KEGG_PENTOSE_PHOSPHATE_PATHWAY	0.0406986	-0.0238431	0.0129
KEGG_GLUTAMINE_METABOLISM	0.0601009	-0.00159489	0.0026
KEGG_GLYCOSPHINGOLIPID_BIOSYNTHESIS_LACTO_AND_NEOLACTO_SERIES	-0.0977288	0.0901583	1.5e-11
KEGG_O_GLYCAN_BIOSYNTHESIS	-0.237998	0.176517	9.9e-12
KEGG_INOSITOL_PHOSPHATE_METABOLISM	-0.0508154	0.0634607	5.1e-09
KEGG_METABOLISM_OF_XENOBIOTICS_BY_CYTOCHROME_P450	-0.0632094	0.0188975	0.0045
KEGG_SPHINGOLIPID_METABOLISM	-0.0930074	0.0884318	1.0e-12
KEGG_ETHER_LIPID_METABOLISM	-0.135479	0.101375	1.0e-14
KEGG_LINOLEIC_ACID_METABOLISM	-0.0765406	0.0598963	1.2e-08
KEGG_FRUCTOSE_MANNOSE_METABOLISM	-0.0371674	0.0354881	0.0118
KEGG_STARCH_SUCROSE_METABOLISM	-0.0355629	-0.000192176	0.0112
KEGG_NITROGEN_METABOLISM	-0.0481254	0.0327126	3.7e-05
KEGG_LYSOPHOSPHOLIPID_METABOLISM	-0.015932	0.0302832	0.0123
KEGG_ARACHNOID_ACID_METABOLISM	-0.00374209	0.0139566	0.1781
Zhang_C1 subtype	0.290793	-0.247186	8.0e-13	PMID: 33344254
Zhang_C2 subtype	0.0184357	0.0143789	0.3041
Zhang_C3 subtype	-0.188387	0.207786	9.1e-16
KEGG_SUGAR_AMINO_ACID_NUCLEOTIDE_METABOLISM	-0.0267607	0.0174636	0.0581	MsigDB-KEGG
KEGG_GALACTOSE_METABOLISM	-0.0176339	0.0140072	0.0673
KEGG_GLUTATHIONE_METABOLISM	0.00508427	-0.0315481	0.1631
KEGG_TYROSINE_METABOLISM	-0.004465	-0.0118859	0.8376
KEGG_GLYCEROPHOSPHOLIPID_METABOLISM	-0.000873277	0.00143017	0.6027
KEGG_FATTY_ACID_METABOLISM	-0.0357927	-0.0295464	0.9121
Wnt_bcat pathway
Leach et al_APC	0.340727	-0.186592	3.3e-11	PMID: 34103493
Kleeman_Global Wnt responsive	0.0407002	-0.0295795	0.00062	PMID: 31563876
Kleeman_Stem cell	0.103166	-0.0463923	0.00024
Kleeman_Proliferative	0.0764814	-0.00895097	0.04287
Kleeman_Negative regulator	0.129663	-0.065751	2.5e-07
Flier_Wnt	0.16295	-0.113644	2.0e-10	PMID: 17320548
Zeller_MYC_TARGETS	0.116491	-0.131691	2.5e-07	PMID: 14519204
CP_MYC_TARGETS	0.106858	-0.0701861	3.3e-08	PiD
Michels_Wnt sig	0.0105862	0.00442048	0.84995	PMID: 30792186
Michels_APC-KO sig	-0.00169636	-0.0271473	0.09532
Michels_Wnt-Protein	0.04582	-0.0360963	0.00075
Michels_APC-KO Protein	0.0268469	-0.00406021	0.06729
TGFb pathway
KEGG_TGFB	0.0103956	-0.0027044	0.368	MsigDB-KEGG
Melo_TGFB_CORE_GENES	-0.0294414	0.0552863	8.1e-05	PMID: 23584090
Guinney_TGFB_1	0.033569	0.000571492	0.189	PMID: 26457759
Guinney_TGFB_2	-0.0797742	0.130174	1.0e-08	PMID: 26457759
Harmonizome_TGF beta signalling	0.00103538	-0.000908525	0.875	PMID: 27374120
Leach_TGFB	0.00731872	0.0120026	0.887	PMID: 34103493
Li_TGFB3 pathway	0.070638	0.0294794	0.048	PMID: 28319088
Calon_F-TBRS	0.007326	0.0143892	0.850	PMID: 23153532
Calon_T-TBRS	0.00312915	0.0640323	0.005
Calon_M-TBRS	0.00669296	0.0174273	0.430
Calon_E-TBRS	0.0265307	0.0163251	0.351
Other cancer-related pathways
KEGG_CELL_CYCLE	0.102741	-0.0822084	5.4e-10	MsigDB-KEGG
REACTOME_CELL_CYCLE_PROTEASOME	0.108489	-0.0733789	1.3e-06	REACTOME
KEGG_PROTEASOME	0.163588	-0.0870863	1.6e-09	MsigDB-KEGG
REACTOME_MATRIX_REMODEL	-0.071043	0.125706	8.4e-11	REACTOME
BIOCARTA_INTEGRIN	-0.075098	0.0936107	1.0e-09	BIOCARTA
KEGG_COMPLEMENT_COAG	-0.0970349	0.160338	1.7e-12	MsigDB-KEGG
BIOCARTA_COMPLEMENT	-0.0476485	0.107168	4.0e-05	BIOCARTA
GSEA_BILD_SRC_ACT	-0.0817203	0.0980115	1.2e-11	MsigDB-GSEA
Lee_ACT-YAP	0.000652514	0.0454135	0.02123	PMID: 25388162
Lee_IACT-YAP	0.0372222	-0.0298603	0.00386
Gregorieff_YAP_UP	0.000186735	0.0365388	0.00589	PMID: 26503053
Gregorieff_YAP_DOWN	-0.00488659	0.00971996	0.20527
Barry_YAP UP	0.00417057	0.0424854	0.06975	PMID: 26503053
Wang_YAP_TAZ target	-0.00249155	0.0675028	0.00881	PMID: 30380420
Cho_Hippo-UP	0.105136	-0.0327499	4.0e-05	PMID: 29541248
Cho_Hippo-DOWN	0.0283894	0.0153512	0.52789
Loboda_EMT_UP	0.00407662	0.023502	0.61371	PMID: 21251323
Loboda_EMT_DOWN	-0.0285063	0.0642991	8.1e-05
Harmonizone_JAK/STAT	-0.0214935	0.0949203	0.00021	PMID: 27374120
GO_BP_JAK_STAT	-0.00425949	0.0448361	0.01353	MsigDB-GO
KEGG_JAK_STAT	0.0102026	0.0163718	0.69339	MsigDB-KEGG
Harmonizone_cholesterol	-0.0333749	0.0129908	0.38496	PMID: 27374120
CP_NOTCH	0.000475595	0.0178881	0.16312	MsigDB-GSEA
REACTOME_NOTCH	0.0129487	0.0115981	0.72866	MsigDB-GSEA
KEGG_SHH	0.00328951	0.0106783	0.76450	MsigDB-KEGG
CP_SHH	0.015817	0.018484	0.86233	MsigDB-GSEA
CP_IGF1R	0.0278629	-0.00430744	0.19407	MsigDB-GSEA
CP_FGF_ACT	0.0119321	0.0182656	0.62485	MsigDB-GSEA
BIOCARTA_NFKB	0.0472109	0.00324481	0.01417	BIOCARTA
REACTOME_VEGF_VEGFR	0.0328035	0.0225551	0.98742	REACTOME
CP_VEGF_VEGFR	0.0538555	0.0260948	0.39370	MsigDB-GSEA
Histology and cell types and states
Merlos-Suarez_Stem	0.031679	0.010572	0.24810	PMID: 21419747
Mustata LGR5-Spheroid UP	-0.0150829	0.0677987	0.00010	PMID: 24139799
Mustata LGR5-Spheroid DOWN	0.0193783	-0.00664492	0.16800
Munoz LGR5+_ISC	0.0357387	-0.000618826	0.01176	PMID: 22692129
Chen_AD	0.202351	-0.0540168	7.2e-07	Preprint: 10.1101/2021.01.11.426044
Chen_SSL	-0.136037	0.192463	2.4e-10
Laiho_serrated	-0.104579	0.123092	6.5e-07	PMID: 16819509
Laiho_non-serrated	0.062686	-0.0152366	0.00066
Gastric metaplasia	-0.188105	0.262122	5.4e-10	Preprint: 10.1101/2021.01.11.426044
Kosinski_Crypt BASE_LE	0.191436	-0.155938	4.7e-13	PMID: 17881565
Kosinski_Crypt TOP_LE	-0.0824085	0.0959431	5.9e-09
Budinska_Surface crypt-like UP	-0.242242	0.0899086	2.8e-10	PMID: 23836465
Budinska_Surface crypt-like DOWN	0.15933	-0.063058	5.6e-06
Budinska_Lower crypt-like_UP	0.319619	-0.243722	1.6e-13
Budinska_Lower crypt-like DOWN	-0.160585	0.201428	1.5e-14
Uhlen_Colon differentiation	-0.0331048	-0.0286687	0.86233	PMID: 25613900
Merlos-Suarez_LateTA	0.00595025	0.0174122	0.77656	PMID: 21419747
Flier_M1_TA	0.112334	-0.0781812	1.7e-08	PMID: 17320548
Flier_M3_Crypts	0.135836	-0.0873366	9.4e-05
Sadanandam_Goblet markers	-0.159117	0.133445	6.1e-08	PMID: 23584089
Sadanandam_Enterocyte	0.059261	-0.0583828	0.00248
Kosinski et al_Crypt_bottom_FULL	0.0343535	-0.0325672	0.00166	PMID: 17881565
Kosinski et al_Crypt_top_FULL	-0.00661089	0.0239506	0.25469
Battle_CMS_CSC	0.0153383	0.0190073	0.68178	PMID: 28985214
Uhlitz_stem sig	-0.0158199	-0.0558522	0.06975	PMID: 34409732
Uhlitz_stem/TA1 sig	0.0474838	-0.0385956	0.01701
Uhlitz_stem/TA2 sig	-0.0410103	-0.0793545	0.41152
Uhlitz_Ent.Prog1	-0.108309	-0.107425	0.72866
Uhlitz_Ent. Prog2	-0.019597	-0.0207826	0.61371
Uhlitz_Enterocyte1	-0.0106419	0.0317409	0.32712
Uhlitz_Enterocyte2	-0.000428641	0.024617	0.68178
Uhlitz_Enterocyte3	-0.0213265	-0.00204091	0.69339
Uhlitz_Imma Gob1.	-0.270366	0.234704	1.0e-09
Uhlitz_Imma Gob2	-0.156791	0.0932314	5.2e-07
Uhlitz_Goblet	-0.113692	0.106206	4.8e-08
Uhlitz_Tuft	-0.00636767	0.051048	0.00062
Uhlitz_TC1	0.0737094	-0.0754556	4.7e-05
Uhlitz_TC2	0.0343612	0.105959	0.19407
Uhlitz_TC3	0.133779	0.0194519	0.00131
Uhlitz_TC4	0.08181	-0.0221793	4.7e-07
Drug response
Grauden_FOLFIRI_S	-0.00689579	0.078319	0.00186	PMID: 16542501
Grauden_FOLFIRI_R	0.0201445	-0.0216319	0.06032
Sadanandam_FOLFIRI_RESPONSE	0.0338471	0.00373917	0.31934	PMID: 23584089
Tong_FOLFOX_S	0.075302	0.0155442	0.01860	PMID: 26515599
Tong_FOLFOX_R	-0.0753604	0.026973	0.00013
Lin_FOLFOX response	0.0312861	-0.00537249	0.23528	PMID: 30271178
Tong_5FU_S	0.066901	0.00412295	0.01069
Tong_5FU_R	-0.0644151	0.0271491	0.00091
Schutte_5-FU PDX_S	0.131277	-0.056889	2.4e-10	PMID: 28186126
Schutte_5-FU PDX_R	-0.098115	0.083742	1.9e-09
Schutte_avastin PDX_S	0.136226	-0.0898481	9.9e-12
Schutte_avastin PDX_R	-0.111564	0.138584	4.4e-14
Schutte_gefitinib PDO_S	-0.0606706	0.0920508	1.4e-07
Schutte_gefitinib PDO_R	0.0908434	-0.0180688	0.01292
Schutte_vandetanib PDO_S	-0.10023	0.132358	3.3e-11
Schutte_vandetanib PDO_R	0.0748618	0.00507177	0.08608
Schutte_cetuximab PDX_S	0.211257	-0.15546	3.2e-14
Schutte_cetuximab PDX_R	-0.142016	0.20083	6.8e-15
Sadanandam_CETUXIMAB_BENEFIT	0.458746	-0.468354	3.3e-08	PMID: 23584089
Schutte_afatinib_PDX_S	0.151128	-0.0664574	1.6e-07	PMID: 28186126
Schutte_afatinib_PDX_R	-0.057811	0.129417	1.0e-08
Schutte_Afatinib PDO_S	0.0692118	-0.00693983	0.00881
Schutte_Afatinib PDO_R	-0.0934696	0.104146	2.2e-09
Schutte_AZD8931 PDX_S	0.139842	-0.094718	2.8e-10
Schutte_AZD8931 PDX_R	-0.103089	0.153325	1.3e-12
Schutte_AZD8931 PDO_S	0.0821722	-0.0334361	1.8e-05
Schutte_AZD8931 PDO_R	-0.123207	0.154447	2.1e-13
Lin_Oxaliplatin_S	0.00823853	0.0144566	0.61371	PMID: 34026619
Lin_Oxaliplatin_R	0.00147638	0.0383475	0.02745
Kim_OXALIPLATIN_NCI60	0.0220743	0.0157344	0.77656	PMID: 22351745

## Sheet: Supplementary Table 2
HALLMARK_MYC_TARGETS_V1	HALLMARK_MYC_TARGETS_V2	HALLMARK_E2F_TARGETS	HALLMARK_OXIDATIVE_PHOSPHORYLATION	HALLMARK_UNFOLDED_PROTEIN_RESPONSE	HALLMARK_DNA_REPAIR	HALLMARK_WNT_BETA_CATENIN_SIGNALING	HALLMARK_EPITHELIAL_MESENCHYMAL_TRANSITION	HALLMARK_INTERFERON_GAMMA_RESPONSE	HALLMARK_GLYCOLYSIS	HALLMARK_APICAL_JUNCTION	HALLMARK_INFLAMMATORY_RESPONSE	HALLMARK_MITOTIC_SPINDLE	HALLMARK_UV_RESPONSE_DN	HALLMARK_ESTROGEN_RESPONSE_EARLY	HALLMARK_COMPLEMENT	HALLMARK_INTERFERON_ALPHA_RESPONSE	HALLMARK_COAGULATION	HALLMARK_ESTROGEN_RESPONSE_LATE	HALLMARK_PANCREAS_BETA_CELLS	HALLMARK_MYOGENESIS	HALLMARK_HEME_METABOLISM	HALLMARK_HYPOXIA	HALLMARK_APOPTOSIS	HALLMARK_ANDROGEN_RESPONSE	HALLMARK_TNFA_SIGNALING_VIA_NFKB	HALLMARK_PROTEIN_SECRETION	HALLMARK_IL2_STAT5_SIGNALING	HALLMARK_KRAS_SIGNALING_DN	HALLMARK_FATTY_ACID_METABOLISM	HALLMARK_P53_PATHWAY
PSMA7	MYC	MYC	PDHA1	DKC1	NELFCD	MYC	NTM	LATS2	GFPT1	PBX2	RHOG	RANBP9	TENT4A	TFAP2C	USP14	IL7	ARF4	BCL2	SRPRB	COX7A1	TMEM9B	NEDD4L	CD2	B2M	CCL2	STX7	SOCS2	CACNA1F	BCKDHB	JUN
EIF2S2	LAS1L	CSE1L	AIFM1	EXOSC5	RAE1	AXIN2	GAS1	CD86	ABCB6	PCDH1	CCR7	SPTBN1	RGS4	SLC27A2	KCNIP3	LAMP3	C1S	JAK1	SRP9	FGF2	UROS	CP	PSEN1	ABHD2	STAT5A	PPT1	SPRED2	SPTBN2	KMT5A	FBXW7
MYC	TBRG4	TBRG4	IDH3G	XPOT	ADRM1	NKD1	MMP3	IFI30	FBP2	TRAF1	CCL17	CDK1	BHLHE40	MAPT	SPOCK2	SLC25A28	GDA	LAMC2	SEC11A	ADAM12	PSMD9	P4HA2	IL6	CDK6	CFLAR	ATP1A1	SERPINB6	P2RX6	ALDH3A1	HINT1
VBP1	NIP7	HUS1	ATP5F1E	RRP9	BCAP31	HDAC2	FGF2	HLA-DRB1	P4HA2	NF1	HBEGF	ABL1	ABCC1	FCMR	ERAP2	TDRD7	MMP7	ATP2B4	PAK3	TPM3	BTRC	EXT1	RETSAT	ACTN1	NINJ1	DST	HK2	CDH16	ALDH9A1	BTG1
SNRPB2	PRMT3	PRKDC	ATP6V1H	CEBPB	NCBP2	TCF7	IL15	RNF31	EXT1	PDZD3	EIF2AK2	ARL8A	RXRA	KDM4B	SH2B3	PARP12	MAFF	NMU	LMO2	FDPS	GYPC	GPC1	PDGFRB	ALDH1A3	YRDC	GOSR2	LIF	SLC6A14	LGALS1	MXD1
NCBP2	NOC4L	AURKA	HSD17B10	KIF5B	POLR2C	PTCH1	ADAM12	CD69	GPC1	TIAL1	SLC1A2	DST	NIPBL	ADCY9	C1QA	CMPK2	CASP9	CACNA2D2	MAFB	EIF4A2	TFRC	AMPD3	EGR3	LIFR	IFNGR2	ARF1	P4HA1	KCNE2	MIF	EPS8L2
FBL	CDK4	CDK4	SUCLA2	IGFBP1	UPF3B	AXIN1	THBS2	RAPGEF6	ME2	CD209	NFKBIA	FBXO5	PRDM2	CELSR1	CBLB	LAP3	BMP1	KLK10	GCG	IGFBP3	EPB41	PYGM	CASP1	INPP4B	IL23A	ARFIP1	SWAP70	ZC2HC1C	AQP7	ATF3
COPS5	PHB	SNRPB	MRPL15	ARFGAP1	ZNF707	LEF1	FZD8	TRIM21	SLC16A3	MMP9	CXCL9	NF1	PRKCA	SLC1A4	LIPA	IFITM2	P2RY1	FRK	SCGN	SGCD	PIGQ	INHA	CDKN1A	HMGCR	JUN	SH3GL2	RHOH	MYOT	ACO2	CCNG1
HDAC2	EXOSC5	CDKN1B	TIMM50	POP4	POLA1	HDAC5	INHBA	LCP2	ALDH9A1	CD86	RELA	CEP131	CAP2	TTC39A	C1QC	TRAFD1	SPARC	MICB	PAX6	KLF5	BCAM	GAA	TXNIP	MAK	TLR2	TMED2	BCL2	MX1	ECH1	JAG2
CDK4	RRP9	HMGB3	ABCB7	SLC7A5	RALA	CCND2	IGFBP3	RIPK1	BPNT1	ITGA2	NLRP3	NEK2	SNAI2	FKBP5	IRF7	LY6E	KLKB1	KRT19	SST	RIT1	XK	MIF	DCN	SRP19	HES1	AP2S1	MAFF	C5	PTPRG	PPM1D
PSMD7	CBX3	LYAR	SLC25A5	EDC4	ITPA	HDAC11	SGCD	PSMB10	NASP	ACTA1	TNFSF15	TUBA4A	NEK7	CELSR2	CR2	CXCL10	SH2B2	KLF4	STXBP1	KIFC3	NEK7	GAPDH	ENO2	KRT19	CSF2	VAMP4	CASP3	RGS11	ERP29	WRAP73
PHB	BYSL	DDX39A	PDP1	PAIP1	RPA3	CUL1	CAPG	IL7	MIF	AMIGO2	SLAMF1	CLIP1	LAMC1	ARL3	GZMK	IL15	CAPN2	BLVRB	DPP4	MEF2D	ATP6V0A1	COL5A1	ERBB2	PGM3	GEM	USO1	LCLAT1	EDN2	EPHX1	IFI30
UBA2	AIMP2	MYBL2	VDAC3	SDAD1	GTF2H1	KAT2A	IGFBP4	NLRC5	SOX9	WASL	CCL22	TBCD	YTHDC1	CLDN7	APOBEC3F	TRIM14	MMP2	XRCC3	ABCC8	ADCY9	FBXO34	PPFIA4	BCL10	DHCR24	BTG1	RAB14	AHR	TENT5C	ADIPOR2	HEXIM1
RSL1D1	NDUFAF4	PRDX4	HCCS	EXOC2	GTF3C5	WNT6	PTHLH	SLC25A28	COL5A1	CD34	GP1BA	ARHGEF3	RBPMS	RAPGEFL1	LGMN	IFI44L	CTSK	CD44	PCSK1	GNAO1	OSBP2	CHST2	APP	SPCS3	DUSP5	RAB5A	MAPKAPK2	TGM1	ETFDH	GADD45A
SRPK1	WDR74	CDC25B	LDHB	NOP56	POLR1D	NOTCH1	CD59	TDRD7	CHPF2	EPB41L2	IRF1	RAPGEF6	ZMIZ1	FDFT1	EHD1	IL4R	FYN	STIL	NEUROG3	PTGIS	RNF123	GBE1	RNASEL	STK39	MXD1	CTSC	IL10RA	GPRC5C	ALDH1A1	STEAP3
XPOT	RCL1	DEK	MRPS30	EXOSC4	CETN2	DKK1	TIMP1	PARP12	PPFIA4	CDH3	ACVR2A	WASL	RASA2	RET	GNAI2	ISG15	CLU	AFF1	NKX2-2	PYGM	FN3K	PAM	BGN	B4GALT1	ATF3	AP1G1	CD44	SLC25A23	HMGCS1	RXRA
RRP9	TFB2M	PRIM2	IDH3B	CEBPG	USP11	ADAM17	FSTL3	CMPK2	CHST2	PKD1	KCNJ2	ARHGAP27	SCAF8	AR	ZFPM2	NMI	FURIN	CYP26B1	SYT13	GAA	KLF3	ENO1	CASP9	TPD52	NFIL3	GOLGA4	BMP2	CLDN8	RETSAT	BAX
CCT4	DCTPP1	MRE11	PHYH	NHP2	POLR2K	CTNNB1	GPC1	LAP3	PAM	HRAS	AQP9	EPB41	LDLR	EGR3	C1S	SP110	DPP4	LARGE1	PAX4	TGFB1	BMP2K	IL6	CASP3	LMAN1	TRAF1	CLTC	PNP	CPB1	MCEE	S100A10
CBX3	UTP20	RPA3	ATP6V1C1	ATP6V0D1	NT5C3A	HEY1	BDNF	IFITM2	CHST4	AMIGO1	CD48	MYO9B	CELF2	CLIC3	PCSK9	TRIM5	ADAM9	ALDH3A2	ISL1	PPFIA4	MAP2K3	GLRX	TIMP2	TNFAIP8	TNIP2	GALC	ETFBKMT	EGF	OSTC	PITPNC1
PRPS2	PA2G4	DCTPP1	ACAT1	DDX10	POLR2F	SKP2	LGALS1	TRAFD1	PYGL	FYB1	RGS1	SORBS2	CDON	DLC1	DOCK10	IRF9	MMP14	DNAJC12	INSM1	CHRNB1	NCOA4	CDKN1A	PPP2R5B	UAP1	TNIP1	COPB1	NT5E	KLK7	RDH11	RGS16
CSTF2	RABEPK	PA2G4	RHOT1	NPM1	RFC3	NCOR2	TGFB1	ISOC1	ENO1	EVL	LTA	SAC3D1	CITED2	LRIG1	GPD2	IFI27	CTSO	SEMA3B		COL15A1	FOXJ2	S100A4	ADD1	GSR	PLAUR	AP2M1	CA2	MFSD6	PSME1	KLK8
RNPS1	DDX18	DSCC1	CYCS	PREB	GPX4	PSEN2	VIM	LY6E	COG2	ICAM5	FPR1	SYNPO	ANXA4	INPP5F	LYN	CASP1	S100A13	CA2		TCAP	ADIPOR1	PPARGC1A	SOD1	ITGAV	PHLDA1	PAM	GLIPR2	CPEB3	HADHB	MKNK2
SSB	WDR43	RANBP1	LRPPRC	EIF4A3	POLR2E	DVL2	COL5A1	CXCL10	B4GALT7	COL17A1	CXCL8	EPB41L2	PTEN	GJA1	PFN1	GBP2	CSRP1	BAG1		ITGA7	BACH1	PGM1	BCL2L2	IQGAP2	BHLHE40	COG2	ALCAM	RIBC2	HIBCH	SFN
CLNS1A	TCOF1	ORC2	ATP6AP1	ERN1	CLP1	DKK4	CALU	IL15	NDUFV3	GAMT	SELL	KIF23	AGGF1	ABHD2	MAFF	PARP9	CAPN5	ST6GALNAC2		ITGB5	ABCB6	GYS1	CD44	PIAS1	CCNL1	AP3S1	FURIN	IGFBP2	ECHS1	SLC35D1
AIMP2	FARSA	EXOSC8	ATP6V1F	ASNS	POLB	NOTCH4	SLIT2	TRIM14	GLRX	MPZL1	CCL24	ATG4B	DUSP1	DHRS2	CASP9	B2M	C1R	ALDH3B1		CDKN1A	DCUN1D1	PFKL	BMP2	ELL2	GADD45A	CD63	MYO1E	DLK2	RDH16	CDH13
EIF3B	NOP16	RFC3	SLC25A6	NOP14	TSG101		ABI3BP	PSMB2	MPI	INPPL1	IL15RA	KIF22	PEX14	ZNF185	CASP3	PSME1	C3	RAB31		SSPN	P4HA2	DCN	NEDD9	MYL12A	CD69	SSPN	XBP1	HTR1D	ENO2	TRAF4
VDAC3	NOP56	LBR	POLR2F	VEGFA	POLR2G		IL6	IFI44L	DEPDC1	PECAM1	ADM	TUBGCP6	DLG1	FOS	TIMP2	PSME2	SERPINB2	IL6ST		SOD3	SEC14L1	ENO2	CASP4	PTPN21	LITAF	CLCN3	ECM1	GPR3	MGLL	TRAFD1
PRDX4	SLC19A1	SUV39H1	NDUFAB1	LSM4	DGUOK		PDGFRB	TNFSF10	GOT1	PTEN	FZD5	RASA2	BCKDHB	LAD1	F5	TXNIP	CFD	NRIP1		SGCA	CTNS	SLC25A1	PPP3R1	VAPA	MSC	TOM1L1	ITGAV	PRODH	ACSM3	HRAS
DEK	NPM1	RAN	GOT2	NFYB	NME1		ITGB5	LYSMD2	PGAM1	BAIAP2	CALCRL	RICTOR	BDNF	SLC7A2	KLKB1	HERC6	CFI	XBP1		IGFBP7	BPGM	HK1	MMP2	PDLIM5	TANK	SCAMP1	GBP4	UPK3B	D2HGDH	RHBDF2
PSMA2	MCM4	NUP107	GPX4	NABP1	POLR2D		FBN1	IL4R	B3GAT3	NF2	ICAM4	ARHGEF11	SLC22A18	ITPK1	ANXA5	IFIH1	PLAT	UGDH		ITGB1	CTSB	FOS	BIK	HOMER2	BTG3	KIF1B	MYO1C	IDUA	YWHAH	RALGDS
PABPC1	GNL3	RBBP7	POR	DCP1A	NME4		GREM1	OAS3	GYS1	DLG1	ABI1	GEMIN4	DBP	FLNB	CASP4	IRF7	HPN	SCNN1A		PICK1	HBB	CSRP2	FDXR	STEAP4	PHLDA2	TMX1	IL18R1	ALOX12B	ACSL1	DRAM1
EIF1AX	PUS1	SYNCRIP	ATP6V0C	NOLC1	TAF6		DPYSL3	DDX58	DCN	ICAM2	IL2RB	LMNB1	EFEMP1	ENDOD1	CASP10	MX1	ANXA1	TFF3		EPHB3	PICALM	GPC3	IL1B	AKT1	EGR1	MAPK1	RABGAP1L	ENTPD7	CRAT	XPC
PPIA	IMP4	NOP56	DECR1	KHSRP	APRT		LOXL2	TNFAIP6	GMPPA	PIK3CB	EBI3	RFC1	PDGFRB	WWC1	IRF2	C1S	GSN	TRIM29		LAMA2	MINPP1	CAVIN1	GCH1	NKX3-1	SNN	COPB2	HIPK2	INSL5	GPD2	ABCC5
SSBP1	PLK1	CCNB2	CYC1	NFYA	SSRP1		WIPF1	ISG15	ENO2	CLDN7	CCL2	PCGF5	DLC1	BCL2	GNB4	CD74	SERPINA1	IMPA2		APP	NFE2L1	ETS1	CASP7	SEC24D	LDLR	AP3B1	P2RX4	CLPS	CPOX	NUPR1
TCP1	SUPV3L1	NME1	MDH2	BANF1	POLR3C		ITGA5	BPGM	GAL3ST1	TUBG1	ADORA2B	TLK1	GJA1	KLK10	CASP7	OASL	RAPGEF3	TIAM1		ACSL1	ATG4A	HK2	IL18	KLK3	NR4A1	ANP32E	SMPDL3A	SERPINB2	SDHA	BAIAP2
IFRD1	MPHOSPH10	MCM7	PDHB	EEF2	AAAS		GJA1	NMI	TGFA	RHOF	GPR132	ABR	APBB2	FRK	FYN	CXCL11	ANG	HOMER2		TNNT2	MGST3	P4HA1	CYLD	BMPR1B	GFPT2	SOD1	CDCP1	COPZ2	CRYZ	SP1
SF3B3	TMEM97	RAD21	UQCRC2	TTC37	STX3		EFEMP2	SP110	GPC3	CD99	IFNGR2	KIF2C	SMAD3	MICB	CA2	IFI44	CFH	ISG20		CRAT	CA1	ANXA2	CLU	SPDEF	CXCL10	STX12	AGER	SPRR3	UBE2L6	TP53
PA2G4	SORD	SMC3	OAT	PSAT1	NELFE		ITGB1	SERPING1	HK2	NECTIN3	TLR2	SMC4	KIT	MAST4	PPP2CB	UBE2L6	GP9	TPBG		MYH9	USP15	NAGK	GNA15		EGR2	VPS45	AHNAK	CAPN9	ECI1	DEF6
DDX18	PPAN	CDCA3	NDUFA4	TSPYL2	NUDT21		DCN	IRF9	P4HA1	CRB3	CXCR6	SASS6	ATP2C1	KRT19	CLU	DDX60	CRIP2	CA12		SPEG	LMO2	MYH9	GUCY2D		DRAM1	SNAP23	CKAP4	NR4A2	DHCR24	PIDD1
PGK1	NOLC1	MAD2L1	MRPS12	ALDH18A1	UMPS		ENO2	HLA-DQA1	NDST3	RRAS	MXD1	ALMS1	MGLL	KLF4	DPP4	IFI35	MMP1	TMPRSS3		AK1	TRAK2	FAM162A	IL1A		MAP2K3	AP2B1	SPP1	UGT2B17	UROD	CDKN2AIP
MRPL9	MRTO4	NBN	ISCU	IMP3	POLR1C		MGP	IFI27	PLOD1	CLDN14	AXL	SOS1	SYNE1	SH3BP5	ADAM9	BST2	C8G	NBL1		DMPK	CDC27	EDN2	GSR		OLR1	TPD52	TIAM1	SHOX2	MAOA	APAF1
CCT2		SSRP1	VDAC1	EXOSC2	VPS28		THY1	SECTM1	FAM162A	SLIT2	HRH1	DLG1	ERBB2	BLVRB	MMP14	ADAR	F3	MYOF		SPARC	UCP2	BCL2	TSPO		TGIF1	RER1	TNFSF11	PAX4	ALDH3A2	RAP2B
SMARCC1		PMS2	DLD	FUS	IMPDH2		FUCA1	IDO1	COPB2	WNK4	OSM	ANLN	TFPI	SYT12	CALM3	LGALS3BP	CTSE	CAV1		WWTR1	SYNJ1	MAFF	CTH		INHBA	GBF1	COL6A1	KRT13	ECI2	TGFB1
CCT5		POLD2	LDHA	EXOSC1	POM121		LAMA2	HLA-DMA	NOL3	ARHGEF6	SELENOS	YWHAE	TJP1	CD44	CTSO	MOV10		PAPSS2		MYH3	TRIM10	BGN	LUM		REL	VPS4B	NRP1	SIDT1	CPT2	STOM
RANBP1		PAICS	COX7B	DNAJC3	SDCBP		VCAM1	UPP1	SOD1	ZYX	PLAUR	ARFIP2	ATP2B1	RHOBTB3	S100A13	GMPR		RBBP8		MYOM1	ERMAP	HEXA	LMNA		BIRC3	LMAN1	LRRC8C	NTF3	CA2	AEN
MRPS18B		CKS2	GRPEL1	TATDN2	PRIM1		PLOD1	FCGR1A	ALDOB	LDLRAP1	C3AR1	CTTN	SCN8A	UGCG	XPNPEP1	IRF2		UNC13B		SLC6A8	GLRX5	SLC2A5	FEZ1		ZC3H12A	TSPAN8	TWSG1	BMPR1B	ACADM	EPHX1
ORC2		PRPS1	ATP5F1C	DCP2	EIF1B		COL11A1	STAT3	CD44	CAP1	CD69	MAP1S	ANXA2	B4GALT1	ITGAM	PARP14		SERPINA1		COL6A2	CLCN3	ALDOB	ISG20		TRIP10	ARCN1	CSF1	TFF2	ACADVL	CTSD
CCT7		MCM4	SLC25A3	SPCS1	SRSF6		LAMC2	TAPBP	SDC1	ICAM1	LCP2	RHOF	INPP4B	AFF1	APOBEC3G	TENT5A		ABCA3		LARGE1	CAST	PFKFB3	PLAT		DUSP1	NAPG	ST3GAL4	SLC16A7	UGDH	UPP1
GLO1		ORC6	SUCLG1	STC2	RFC4		BGN	IL6	DSC2	FBN1	RGS16	CD2AP	COL11A1	THSD4	ZEB1	USP18		JAK2		APOD	KHNYN	NOCT	DAP		GPR183	ADAM10	EOMES	GP2	CD1D	PRMT2
YWHAQ		NAP1L1	CPT1A	HERPUD1	ADA		BMP1	SLAMF7	ANGPTL4	CERCAM	LAMP3	NCK1	ATP2B4	CYP26B1	CSRP1	GBP4		KRT13		ITGB4	DCAF11	ANGPTL4	CAV1		FOSB	MON2	SCN9A		ACADS	ST14
NDUFAB1		NUDT21	OPA1	EIF4E	BRF2		LAMA3	ICAM1	B4GALT1	CTNND1	LY6E	MAP3K11	PIK3CD	FHL2	ME1	RTP4		TSPAN13		MEF2A	IGSF3	LARGE1	ANXA1		DDX58	ARFGAP3	APLP1		FABP2	RETSAT
GOT2		NUP205	HTRA2	EIF2S1	POLR2J		PCOLCE	CASP1	GNE	MPP5	PTGIR	LLGL1	GCNT1	SEMA3B	RASGRP1	STAT2		TFF1		BAG1	ARHGEF12	ERO1A	BNIP3L		PTGER4	SEC31A	HOPX		DLST	CASP1
RAN		GINS4	TIMM13	YWHAZ	PDE6G		CXCL6	CDKN1A	BIK	RAC2	LDLR	PLEKHG2	PIK3R3	BAG1	LCK	ISG20		KLK11		CLU	ENDOD1	SAP30	GSN		TNFAIP6	SEC22B	IKZF2		LTC4S	EPHA2
LSM7		NUP153	COX11	FKBP14	GTF2H5		FBLN5	SPPL2A	PKM	CD276	GNAI3	CDK5RAP2	FBLN5	SLC39A6	C1R	UBA7		PRKAR2B		NCAM1	DAAM1	PDK1	ROCK1		MCL1	TMED10	IL1R2		GSTZ1	CDKN1A
PSMA1		RAD50	COX7A2L	CNOT4	TARBP2		CTHRC1	SSPN	ARPP19	CTNNA1	CXCL10	KPTN	WDR37	CALB2	C3	DHX58		SLC24A3		MAPK12	CPOX	CHST3	CD14		ICOSLG	SGMS1	MUC1		EHHADH	BAK1
DDX21		RNASEH2A	MRPS22	CKS1B	GTF2F1		SPARC	BANK1	ERO1A	ITGB1	IL15	DLGAP5	ADGRL2	ALDH3B1	SERPINB2	CSF1		AGR2		AGL	E2F2	GCNT2	FAS		RELB	CAV2	PTGER2		ME1	S100A4
SNRPA1		HMGA1	MRPL11	LSM1	MPC2		TPM1	B2M	CHPF	ACTN1	OLR1	CENPE	COL5A2	RAB31	KYNU	SAMD9				PDLIM7	TENT5C	TPD52	F2R		FUT4	SEC24D			BLVRA	TXNIP
NOP16		GINS1	SUPV3L1		BOLA2		FSTL1	PSME1	SAP30	CX3CL1	INHBA	RAB3GAP1	FHL2	IL6ST	ADRA2B	SAMD9L				AEBP1	RNF19A	CCNG2	IGFBP6		SPSB1				CBR3	TAX1BP3
CYC1		PLK1	NDUFA8		POLR2I		CD44	PSME2	SLC35A3	NECTIN2	TNFSF10	NUSAP1	NFKB1	SEC14L2	PLAT					CTF1	CLIC2	SRPX	DPYD		DNAJB4				VNN1	PTPRE
TUFM		BIRC5	NDUFB5		PCNA		SDC1	TXNIP	NT5E	GNAI2	CSF3	CDC42EP4	DDAH1	NRIP1	SERPINA1					COL6A3	PPP2R5B	FOSL2			IL6				BMPR1B	FOS
SYNCRIP		MSH2	COX4I1		SNAPC5		SLC6A8	HERC6	GMPPB	YWHAH	STAB1	PRC1	SIPA1L1	MREG	KLK1					MYO1C	RBM5	B4GALNT2			EGR3					TGFA
NOP56		NOLC1	TIMM10		TAF10		ECM2	IFIH1	PPP2CB	TJP1	IL10	ARHGAP10	GRK5	XBP1	PLA2G4A					TNNI2	BLVRB	TIPARP			ICAM1					CCP110
PSMD3		ASF1A	ACAA1		NUDT9		COL6A2	IRF7	B4GALT2	MDK	TIMP1	NIN	DYRK1A	TIPARP	CD55					OCEL1	ADD1	XPNPEP1			SLC16A6					POLH
PWP1		PDS5B	PHB2		RFC2		MMP2	MX1	AGL	THY1	GPR183	CDC27	FYN	SCNN1A	C4BPB					LPIN1	XPO7	SDC3			CDKN1A					RRAD
EIF4H		SRSF2	NDUFS3		TAF9		COL5A2	C1S	LHPP	ACTG2	IL4R	ECT2	CDC42BPA	TFF3	ANG					FLII	MFHAS1	CAVIN3			CCL4					FUCA1
NME1		SPC25	COX6C		ELL		FERMT2	CD74	CTH	CRAT	DCBLD2	PIF1	NOTCH2	PODXL	JAK2					BDKRB2	DMTN	TGFB3			BCL3					LIF
MCM7		PCNA	FH		HPRT1		PPIB	VCAM1	SDC3	VCAM1	PTGER4	RABGAP1	FZD2	GFRA1	CFH					ATP2A1	UROD	PLAC8			BIRC2					APP
PTGES3		KPNA2	CS		AK3		COL12A1	OASL	B4GALT4	NEXN	TNFAIP6	PAFAH1B1	LPAR1	SNX24	GP9					COL3A1	TNRC6B	CXCR4			F2RL1					MXD4
NHP2		DIAPH3	TOMM22		TAF1C		NT5E	STAT1	AKR1A1	MYH9	NMI	ARHGAP4	COL1A2	RASGRP1	MMP13					FKBP1B	SLC7A11	PFKP			SMAD3					FAM162A
PSMC4		IPO7	NDUFV1		GSDME		COPA	IL18BP	TFF3	PFN1	ICOSLG	TUBGCP2	IGFBP5	TIAM1	F3					MYBPC3	SLC6A8	ISG20			PTPRE					AK1
VDAC1		XRCC6	IDH3A		GTF2H3		NOTCH2	PTPN2	IDUA	SPEG	IFNAR1	WASF2	PTPN21	TPBG						SPHK1	PDZK1IP1	TPBG			IFIH1					GM2A
EEF1B2		PAN2	NQO2				IGFBP2	CASP3	CAPN5	LAMC2	RAF1	NUMA1	PDLIM5	CA12						CFD	SPTB	HDLBP			BCL6					CCNK
ACP1		RFC2	FDX1				PRRX1	OAS2	CXCR4	BMP1	CHST2	MARK4	COL3A1	TMPRSS3						PLXNB2	CA2	CA12			FOS					IER5
LDHA		UNG	PDK4				ECM1	CXCL11	ME1	LAMA3	PSEN1	ARHGEF12	NRP1	NBL1						MB	RHCE	SDC2			EHD1					ALOX15B
EXOSC7		CDC25A	UQCRB				EMP3	IFI44	PFKP	VASP	TAPBP	RASAL2	SDC2	MYOF						ABLIM1	MOCOS	CAV1			ATP2B1					RAD9A
CUL1		POP7	UQCRFS1				MMP14	UBE2L6	ISG20	PIK3R3	IL6	FLNB	CAV1	PAPSS2						COL1A1	ALDH6A1	HS3ST1			LIF					KLF4
NPM1		RACGAP1	NDUFC2				ITGAV	DDX60	TPBG	ALOX15B	ICAM1	EZR	PIAS3	RBBP8						GSN	KAT2B	BNIP3L			MAFF					PLK3
MAD2L1		ING3	NDUFS1				COL7A1	IFI35	HDLBP	FLNC	SLC31A1	SUN2	COL1A1	ABLIM1						AGRN	MARK3	STC1			CXCL11					VWA5A
PSMB3		CHEK2	DLAT				PRSS2	BST2	EGLN3	CLDN8	CDKN1A	WASF1	PMP22	CANT1						PDE4DIP	TRIM58	LXN			CXCL6					BMP2
SRSF3		DCK	ATP5MF				COL6A3	ADAR	SDC2	PARD6G	ITGA5	KIF11	PTPRM	SYNGR1						TNNT1	ELL2	KDELR3			IER5					SDC1
PSMD14		SMC1A	PMPCA				POSTN	IL10RA	SRD5A3	B4GALT1	SEMA4D	MYH9	CACNA1A	ABCA3						CACNA1H	LRP10	TMEM45A			KLF4					TM7SF3
POLD2		MCM3	NDUFS6				COL5A3	CIITA	MIOX	NLGN3	GABBR1	PXN	PRKAR2B	JAK2						MRAS	LPIN2	F3			CD44					SLC7A11
MCM4		LUC7L3	ACAA2				COL1A2	PML	AGRN	LAMB3	PTPRE	KIF1B	KCNMA1	SLC1A1						SPDEF	RIOK3				BMP2					PLK2
GNL3		PTTG1	SDHD				MATN2	ST3GAL5	STC1	MMP2	IRF7	BCAR1	F3	KRT13							BLVRA				PFKFB3					FDXR
SLC25A3		MLH1	ATP5MG				TNFRSF11B	STAT4	ANG	ITGB4	ATP2C1	CNTRL		SLC37A1							C3				SIK1					MDM2
PPM1G		KIF4A	NDUFS2				LUM	LGALS3BP	TPST1	MYL12B	CX3CL1	TUBGCP5		TFF1							EPOR				KDM6B					ITGB4
UBE2E1		EIF2S1	TIMM9				SPP1	CASP4	FUT8	THBS3	GPC3	CDC42EP2		CBFA2T3							MBOAT2				PLK2					KIF13B
NAP1L1		ILF3	NDUFA1				COL3A1	PELI1	CACNA1H	NLGN2	SLC7A2	FGD6		MLPH							SLC25A37				B4GALT1					PTPN14
LSM2		AK2	HADHA				ANPEP	IRF2	QSOX1	CALB2	ATP2B1	CDC42		AQP3							SNCA				LAMB3					PHLDA3
HNRNPA2B1		CCNE1	VDAC2				FMOD	PNP	KDELR3	NECTIN1	LIF	ALS2		SLC24A3							BNIP3L				NFKB1					CDKN2A
ILF2		ZW10	NDUFB7				WNT5A	NFKB1	CHST6	TAOK2	LYN	NEDD9		MSMB							ANK1				IL1B					CD82
EIF3D		CKS1B	ATP5MC2				P3H1	PARP14		CDH15	PDPN	DYNC1H1		MUC1							SIDT2				SERPINB8					ZMAT3
RUVBL2		MCM2	PDHX				COL1A1	GCH1		ADAM9	KIF1B	ARHGAP29									AGPAT4				GCH1					IL1A
PSMD8		POLD1	ATP5MC3				SGCB	CASP7		NRTN	SLC28A2	CNTROB									FECH				IL18					SERPINB5
IMPDH2		TRIP13	UQCR11				NID2	APOL6		VCL	ITGB8	CDC42BPA									RAP1GAP				NFKB2					TP63
EIF3J		CHEK1	COX6B1				PMP22	XAF1		ADAM15	CYBB	NOTCH2									AQP3				CLCF1					ABHD4
CCT3		SMC6	NDUFB8				NNMT	SOCS3		NECTIN4	CXCL11	PCNT									ALDH1L1				IL6ST					RNF19B
ABCE1		ESPL1	TOMM70				LOXL1	CD40		GNAI1	AHR	NDC80									CTSE				IL1A					SEC61A1
STARD7		RAD1	NDUFB6				ACTA2	USP18		SDC3	CXCL6	TAOK2													TNFAIP8					TCN2
HNRNPA1		MKI67	ATP6V1G1				FAS	GBP4		TNFRSF11B	BST2	APC													FOSL2					CGRRF1
RFC4		NCAPD2	ATP5PD				LAMA1	RTP4		CD274	IL10RA	RALBP1													SOCS3					CDKN2B
PHB2		GINS3	ATP6V0E1				COL16A1	STAT2		NRAP	ATP2A2	MYO1E													TIPARP					DDB2
CNBP		POLE	NDUFS7				QSOX1	TNFAIP2		ITGA3	MARCO	PCM1													RNF19B					SPHK1
APEX1		SRSF1	SLC25A20				APLP1	CD274		AMH	FFAR2	VCL													PER1					PLXNB2
NOLC1		BRCA2	BDH2				SCG2	PDE4B		TSPAN4	PCDH7	CAPZB													TUBB2A					TNFSF9
KPNB1		GSPT1	ISCA1				MMP1	C1R		MYH10	BDKRB1	PKD2													TNFAIP2					DGKA
RACK1		UBE2T	ATP6V1E1				FAP	PFKP		ITGA10	NFKB1	ARHGAP5													PDE4B					CLCA2
SNRPA		JPT1	SDHC				CDH11	ISG20		LIMA1	IL1B	ARHGEF2													NR4A3					FAS
HNRNPA3		STMN1	ATP5F1B					DHX58		FSCN1	GCH1	FGD4													SERPINB2					F2R
SRSF2		POLE4	IMMT					EIF4E3		COL16A1	IL18	KLC1													PDLIM5
EIF4G2		MCM6	MRPL34					PLA2G4A		MAPK11	SCN1B	ARF6													KYNU
PCNA		BRCA1	SURF1					SAMD9L		CDH11	SCARF1	PDLIM5													SPHK1
SET		EED	SDHB					JAK2		CLDN18	CD82	TIAM1													KLF9
NCBP1		EZH2	COX5A					CFH			GNA15	MYH10													TNFSF9
CAD		LIG1	NNT					FAS			IL1A	AKAP13													NR4A2
CCNA2		RAD51C	NDUFB2					ITGB7			RNF144B	BCR													CSF1
KPNA2		ATAD2	COX17					HIF1A			EMP3	GSN													KLF2
SRSF7		TIMELESS	MDH1					PTGS2			MMP14	ROCK1													DUSP4
SNRPD2		DNMT1	MPC1								MSR1	CEP192													PTGS2
XRCC6		AURKB	RHOT2								CD40	CDC42EP1													F3
HPRT1		BRMS1L	ETFB								LPAR1	FSCN1
SNRPG		HNRNPD	SLC25A12								RTP4	CCDC88A
EIF4E		MELK	COX5B								IL18R1	PALLD
SRM		TOP2A	ATP5PB								P2RX4
EIF2S1		CDC20	GPI								RASGRP1
SERBP1		HMMR	PRDX3								PDE4B
MCM2		CBX5	MRPS15								LCK
MRPL23		DUT	ATP5MC1								TPBG
HDGF		CDKN3	TIMM8B								SPHK1
C1QBP		CDK1	UQCRC1								TLR3
RRM1		HMGB2	NDUFB3								HPN
PSMA4		SLBP	COX6A1								TNFSF9
TOMM70		PHF5A	UQCRQ								CSF1
POLE3		CTPS1	ACADSB								CD14
SRSF1		CTCF									TLR1
HDDC2		RAD51AP1									SGMS2
GSPT1		CNOT9									CD55
SNRPD3		PPM1D									PTAFR
TFDP1		BUB1B									OSMR
CDK2		MMS22L									IL1R1
CANX		PSIP1									HIF1A
PCBP1		E2F8									CD70
MCM6		WEE1									F3
G3BP1		XPO1									PTGER2
UBE2L3		ASF1B									SLC4A4
HNRNPR		TFRC
COX5A		KIF22
ETF1		TIPIN
CDC45		RPA2
TRIM28		PLK4
HNRNPD		SPAG5
PSMC6		LMNB1
CDC20		RFC1
ODC1		WDR90
PRPF31		TMPO
PABPC4		STAG1
TARDBP		KIF2C

## Sheet: Supplementary Table 3
KEGG_SPLICEOSOME	KEGG_PROTEASOME	KEGG_RNA_POLYMERASE	KEGG_CELL_CYCLE	KEGG_BASAL_TRANSCRIPTION_FACTORS	KEGG_RNA_DEGRADATION	KEGG_AMINOACYL_TRNA_BIOSYNTHESIS	KEGG_DNA_REPLICATION	KEGG_NUCLEOTIDE_EXCISION_REPAIR	KEGG_FOCAL_ADHESION	KEGG_ECM_RECEPTOR_INTERACTION	KEGG_MAPK_SIGNALING_PATHWAY	KEGG_ARRHYTHMOGENIC_RIGHT_VENTRICULAR_CARDIOMYOPATHY_ARVC	KEGG_GNRH_SIGNALING_PATHWAY	KEGG_HYPERTROPHIC_CARDIOMYOPATHY_HCM	KEGG_AXON_GUIDANCE	KEGG_REGULATION_OF_ACTIN_CYTOSKELETON	KEGG_PANCREATIC_CANCER	KEGG_HEMATOPOIETIC_CELL_LINEAGE	KEGG_VEGF_SIGNALING_PATHWAY	KEGG_LEUKOCYTE_TRANSENDOTHELIAL_MIGRATION	KEGG_PHOSPHATIDYLINOSITOL_SIGNALING_SYSTEM	KEGG_PATHWAYS_IN_CANCER	KEGG_DILATED_CARDIOMYOPATHY	KEGG_ADHERENS_JUNCTION	KEGG_GAP_JUNCTION	KEGG_CALCIUM_SIGNALING_PATHWAY	KEGG_COMPLEMENT_AND_COAGULATION_CASCADES	KEGG_MELANOGENESIS	KEGG_CELL_ADHESION_MOLECULES_CAMS	KEGG_GLIOMA	KEGG_LONG_TERM_DEPRESSION	KEGG_TYPE_II_DIABETES_MELLITUS	KEGG_INTESTINAL_IMMUNE_NETWORK_FOR_IGA_PRODUCTION
CTNNBL1	PSMA7	POLR2C	YWHAB	GTF2F2	XRN2	CARS2	RNASEH2B	RPA4	RAPGEF1	ITGA6	TNF	DSP	ITPR2	CACNB1	CFL2	RHOA	BRAF	IL7R	PXN	PIK3CB	PIK3CG	FGF7	CACNB1	CTNND1	MAP2K5	PLCD1	F12	WNT10A	CADM1	PIK3CG	PPP2R1A	PIK3CB	LTBR
PRPF6	PSMD7	POLR3F	MYC	TAF4	LSM8	MARS2	POLA1	CUL4B	THBS2	ITGA7	TGFB2	CACNB1	SRC	ITGA6	PAK3	PIP4K2B	RAD51	CD8B	CASP9	PIK3R2	INPPL1	SPI1	ITGA6	RAC2	ITPR2	GNA11	SERPING1	CALM1	CTLA4	PTEN	MAP2K2	PIK3R2	ITGA4
PQBP1	PSMA2	POLR1D	STAG2	GTF2IRD1	EXOSC5	YARS2	RPA4	CUL4A	PIK3CG	ITGB5	MAP2K5	ITGA6	PRKX	IL6	SLIT2	FGF7	TP53	CD36	PIK3CD	CLDN7	PTEN	MMP9	PLN	SMAD3	SRC	CALM2	A2M	ADCY5	PTPRC	BRAF	IGF1	MAPK8	HLA-DOA
SNRPB2	POMP	POLR1B	PRKDC	GTF2H1	PNPT1	NARS2	PRIM2	RPA3	LAMB1	TNXB	STMN1	CACNB3	CAMK2B	CACNB3	UNC5A	ITGA2	PIK3CB	CD7	MAPK1	CYBA	DGKE	GSTP1	CACNB3	CTNNA1	PRKX	PLN	MASP2	ADCY2	HLA-E	SHC4	ITPR1	CACNA1C	CD40LG
NCBP2	PSMC2	POLR2K	HDAC2	TAF9B	CNOT1	EARS2	SSBP1	GTF2H1	PTEN	ITGA5	NTRK2	ITGA7	PRKACB	ITGA7	PLXNA2	MYH14	PIK3R2	ITGA4	PIK3R3	CDH5	PIK3CB	WNT10A	ITGA7	ACTN1	PRKACB	CACNA1C	C1QB	KRAS	JAM3	SOS1	PLA2G4E	PIK3R1	HLA-DQB1
THOC2	PSMF1	POLR2F	CDK4	TAF1	LSM5	FARSA	RPA3	CETN2	COL11A2	ITGB1	MAP4K3	CACNA1C	MAP3K2	CACNA1C	EPHA2	ARPC4	TGFB1	CD3D	MAPKAPK2	CD99	PIK3R2	ITGA2	CACNA1C	FARP2	MAP3K2	PDGFRB	C1QA	PRKCA	ITGA4	PDGFRA	ITPR2	HK1	TNFRSF13B
LSM8	PSMA1	POLR2E	RBL1	TAF6	EXOSC8	FARS2	RFC3	RFC3	BIRC3	LAMA2	STK3	ITGB5	PLA2G12A	PRKAG2	SEMA3G	RRAS2	MAPK8	GP1BA	CDC42	NCF2	PIP4K2C	RXRA	ITGB5	NECTIN2	DRD1	ITPKB	C1QC	WNT10B	HLA-DOA	TP53	GNA13	SOCS2	IL15RA
PRPF40A	PSMD6	POLR2G	CDKN1B	TBPL1	LSM7	PARS2	MCM7	CDK7	BRAF	ITGB6	PRKX	CACNA1F	ATF4	ITGB5	UNC5C	ARHGEF1	RAF1	CD3E	MAPK3	CLDN14	ITPR3	BAX	CACNA1F	FGFR1	GUCY1B1	PRKCB	CR2	DVL3	NEGR1	PIK3CB	PLA2G12A	HK2	TNFRSF17
SNRPB	PSMD3	POLR2D	CDC16	GTF2E1	EDC4	RARS2	RNASEH1	POLD2	LAMA5	COL11A1	DUSP2	ITGA5	PLA2G2F	ACE	RAC2	ARPC1B	STAT3	CD19	PPP3R1	ICAM1	INPP5B	KRAS	ITGA5	WASF2	CDK1	CACNA1F	TFPI	PRKACA	CLDN11	PIK3R2	PLA2G2F	KCNJ11	HLA-DRB5
SF3B6	PSMB1	POLR3C	E2F5	TAF2	EXOSC4	LARS2	POLD2	RAD23A	SHC4	LAMC2	RASGRP3	SGCA	MAP3K3	PRKAB2	SEMA4D	NCKAP1	ARHGEF6	CD22	MAP2K1	PRKCB	PIP4K2A	ITGA2B	SGCA	ERBB2	TUBA4A	CACNA1I	C1S	HRAS	CLDN5	RAF1	GUCY1B1	PIK3CD	CD86
PUF60	PSMC4	POLR1A	ANAPC1	STON1	EXOSC3	HARS2	MCM4	CCNH	SOS1	ITGB8	CHUK	GJA1	MAPK9	CACNA1F	SEMA4F	KRAS	PIK3R1	TNF	CHP1	PIK3R1	PLCD1	PRKCA	ITGB1	TJP1	GUCY1A1	P2RX6	C5	PLCB2	CD40LG	CALM2	GNA12	MAPK1	HLA-DRB1
MAGOHB	PSMD13	POLR3K	CDC25B	GTF2H4	DIS3	DARS2	RNASEH2A	RFC4	PDGFRA	LAMA3	PRKACB	CTNNA1	JUN	ITGA5	ITGB1	ITGA2B	RAC2	IL2RA	PRKCG	CTNND1	CALM2	WNT10B	LAMA2	TCF7L2	ADCY5	PLCD3	F5	GNAI3	HLA-DQB1	PDGFRB	JMJD7-PLA2G4B	PIK3R3	HLA-DMB
CRNKL1	PSMB3	POLR3A	E2F4	TAF11	EXOSC7	FARSB	PRIM1	GTF2H4	PIK3CB	CD44	ELK4	ITGB1	MAP3K4	SGCA	GNAI2	WASL	CDK6	CD33	BAD	RAC2	PIP5K1A	APPL1	TNNT2	WASF1	ADCY2	GRIN2D	KLKB1	FZD8	CLDN23	CDKN1A	PPP2R1B	INSR	CCL28
SF3B3	PSMD14	POLR1C	ORC2	TAF7L	MPHOSPH6	AARS2	RFC4	GTF2H5	PIK3R2	SDC1	CACNA2D3	ACTN1	JMJD7-PLA2G4B	ITGB1	LIMK2	SSH1	SMAD3	HLA-DRB5	MAPK12	CTNNA1	ITPKB	DVL3	ITGB6	MAPK1	KRAS	NOS2	BDKRB1	CREB3L2	NCAM2	SOS2	GUCY1A1	MAPK3	HLA-DOB
RBMX	SEM1	POLR1E	GSK3B	GTF2F1	LSM2		PCNA	PCNA	MAPK8	LAMB3	MAP3K2	TCF7L2	PRKCD	LAMA2	PLXNA1	PAK1	TGFA	CSF2	SHC2	ITGB1	PI4KA	MAX	ITGB8	TGFBR1	PRKCA	SLC25A4	BDKRB2	ADCY7	CD22	PRKCB	KRAS	PKM	IL15
LSM5	PSME3	POLR3H	YWHAQ	TBP	LSM6		RFC2	RFC2	COL5A1	COL6A2	PTPRR	LAMA2	MAP2K7	TNNT2	EPHB3	HRAS	ERBB2	CD5	PPP3CA	ACTN1	PRKCB	SUFU	CACNA2D2	IQGAP1	PRKACA	NTSR1	C1R	WNT5B	ITGAL	PIK3R1	PRKCA	SOCS4	HLA-DPA1
ISY1	PSMD11	POLR2J	TFDP2	TAF10	LSM4		MCM3	GTF2H3	DIAPH1	COL5A2	PLA2G12A	ITGB6	CALM1	ITGB6	ARHGEF12	FGF2	STAT1	HLA-DRB1	PLA2G10	VAV1	PIK3R1	TPR	TPM1	CDC42	HRAS	ERBB2	C3	ADCY9	NRCAM	CDK6	HRAS	ABCC8	HLA-DPB1
HNRNPA1L2	PSMD12	POLR2I	ATR	TAF9	DCP1A		MCM2	MNAT1	PAK3	ITGB4	ATF4	ITGB8	ADCY5	ITGB8	RND1	CSK	E2F2	ITGA2	NFATC4	GNAI2	INPP5A	LAMC1	ATP2A2	INSR	PLCB2	CALML6	CFD	GNAO1	SELL	TGFA	PLCB2	SOCS3	IL10
LSM7	PSMA3		ANAPC5	GTF2H3	ZCCHC7		POLD1	XPA	RAF1	THBS3	PLA2G2F	CACNA2D2	ADCY2	CACNA2D2	SRGAP2	PIK3CG	JAK1	CD37	PLA2G6	RASSF5	CDS1	CTBP2	ITGB4	MAPK3	TUBA1A	ATP2B1	CFI	RAF1	JAM2	CALML6	GNAI3	CACNA1B	ICOSLG
USP39	PSMD8		ORC4	TAF12	C1D		RFC5	POLD1	ITGA6	ITGAV	MAP3K3	DSC2	KRAS	TPM1	MAPK1	FGF12	CASP9	IL6R	SPHK1	THY1	SYNJ1	TRAF4	CACNB2	EP300	GNAI3	ITPKA	PLAT	CALM2	HLA-C	E2F2	BRAF	MAPK10	TGFB1
SNRPA1	PSMD4		CCND2	TAF7	TTC37		POLE3	RFC5	PDGFC	COL6A3	ECSIT	ATP2A2	PRKCA	ATP2A2	SEMA6B	WAS	PIK3CD	ITGA2B	AKT1	VCAM1	PLCD3	HRAS	ADRB1	SMAD4	ADCY7	CYSLTR1	SERPINA1	PRKCB	CLDN16	PIK3CD	GNAZ	CACNA1A	HLA-DQA1
PPIL1	PSMB7		CCNB2	TAF5	EXOSC2		RNASEH2C	POLE3	ZYX	SDC3	GNA12	ITGB4	PRKACA	ITGB4	RGS3	BRAF	MAPK1	CD8A	PLA2G1B	EZR	PI4KB	FLT3LG	ITGAV	FYN	TUBB	ATP2B4	CD55	KIT	HLA-B	MAPK1	GNAO1		HLA-DRA
PRPF19	PSMB8		GADD45B	GTF2B	EXOSC1		POLE	POLE	ITGA7	COL5A3	GADD45G	CACNB2	HRAS	CACNB2	CDC42	GNG12	TGFBR1	TFRC	PLA2G4A	RAP1A	INPP5K	FGF2	ADCY6	NECTIN1	SOS1	ATP2A2	C4BPB	CREB3	CD226	PIK3R3	PPP2CA		CCL27
SNRPC	PSMA5		MCM7	TAF4B	WDR61		POLE4	POLE4	PDGFRB	COL1A2	MAPK9	ITGAV	PTK2B	ITGAV	MAPK3	ARHGEF4	PIK3R3	IL7	RAC3	RHOH	CALML6	RALGDS	CACNB4	VCL	ADCY9	PPP3R1	CFH	GNAI2	HLA-DRB5	MAPK3	ITPR3		HLA-DMA
ZMAT2	PSMD2		ORC5		DCP2		MCM6	LIG1	ITGB5	ITGA3	JUN	CACNB4	PLCB2	CACNB4	EPHB4	FGF17	CDC42	CD34	PLA2G2A	PXN	ITPK1	HDAC1	ADCY4	NECTIN4	PDGFRA	BDKRB1	F2R	DVL1	VCAN	EGF	RAF1		TNFSF13B
DHX38	PSMB4		CDK7		EXOSC6		LIG1	GTF2H2	SOS2	DAG1	PPM1B	DSG2	MAP2K3	TGFB3	PPP3R1	BAIAP2	MAPK3	CD4	MAPK11	BCAR1	ITPKA	TPM3	TGFB3	YES1	ITPR3	ADRB1	C8G	CALML6	HLA-A	MAP2K1	GNA11		IL6
SNRPE	PSMB9		RAD21		CNOT10			DDB1	PRKCB	SPP1	FGF22	LMNA	ADCY7	LMNA	PAK6	SOS1	EGF	FLT3LG	NFATC1	PIK3CD	INPP4B	RASSF1	LMNA	FER	RAF1	CHP1	F3	TCF7L2	ICAM3	MDM2	PRKCB		MAP3K14
SRSF3	PSMC3		CCND3		CNOT4			POLE2	PIK3R1	COL3A1	MAPK8IP2	ITGA3	MAP3K1	ITGA3	SEMA3B	PDGFRA	PLD1	MS4A1	PTGS2	CYBB	PIK3C2B	CBLC	ITGA3	PTPRF	TUBA8	PRKCG		FZD9	CD86	PRKCG	PLA2G3		TNFSF13
EFTUD2	PSMA4		E2F3		LSM3			RPA2	TNXB	COL6A1	RAP1B	DAG1	SOS1	DAG1	FYN	TMSB4Y	MAP2K1	IL11		VASP	INPP4A	PIK3CG	DAG1	PTPRM	GNA11	GNA15		MAPK1	HLA-DRB1	CDKN2A	GNAI2		CCL25
RBM17	PSMC1		SMC3		LSM1			XPC	ITGA5	SDC2	MAP3K4	CACNA2D1	ADCY9	MYBPC3	CHP1	PIK3CB	SMAD4	CSF3		PIK3R3	PIK3CD	FZD8	MYBPC3	RAC3	PDGFC	CAMK4		WNT2B	OCLN	SHC2	LYN		CD40
U2SURP	PSMC5		CUL1		SKIV2L			RAD23B	RAC2	LAMB2	DUSP5	SGCB	MAPK8	CACNA2D1	SEMA3E	BRK1	NFKB1	CD59		CLDN2	PIK3R3	FGF12	CACNA2D1	SMAD2	TUBA1B	PLCB3		MAPK3	HLA-DMB	CALM3	MAPK1		PIGR
EIF4A3	IFNG		MAD2L1		EDC3			RFC1	BIRC2	COL1A1	TAOK3	ITGA10	ITPR3	SGCB	DPYSL2	PIK3R2	CDKN2A	IL4R		CLDN8	PIK3C3	RBX1	SGCB		PDGFRB	CHRM1		MAP2K1	CD8A	AKT1	PRKG2		TNFRSF13C
DDX46	PSMB5		ANAPC7		PAPOLA			RBX1	TLN1	AGRN	SRF	ITGB7	CGA	ITGA10	ABLIM3	PIP4K2C	BAD	HLA-DRA		CDC42	DGKQ	NCOA4	ITGA10		SOS2	CALM3		EP300	CD34	CAMK2D	MAPK3		CXCR4
LSM2	PSMC6		MCM4		PARN				ITGB1	ITGA10	NF1	ITGA1	RAF1	ITGB7	PPP3CA	DIAPH1	RALBP1	IL9R		TXK	PIK3C2G	LAMB1	ITGB7		PRKCB	PPP3CA		FZD1	CD58		MAP2K1		ITGB7
SLU7			ORC6		DCP1B				ACTN1	GP9	JMJD7-PLA2G4B		GNA11	ITGA1	GNAI1	RRAS	TGFB3	FCGR1A		ITGB2	PIP5K1C	EGLN2	ITGA1		GJA1	CACNA1B		PRKCG	CD4		PPP2CB
THOC3			CCNH		CNOT2				DOCK1	ITGB7	DUSP8		CALM2		SEMA4G	CFL2	AKT1	CD2		MMP2	PRKCG	PTEN			MAPK7	ADCY4		PLCB3	CDH3		PRKCG
CHERP			ANAPC11		PATL1				VAV1	LAMA1	FGF7		CACNA1C		NFATC4	PAK3	MAPK10	ITGA6		MYL12B	PLCB3	BIRC3			GNAI2	GRIN1		FZD2	HLA-DOB		PLCB3
BUD31			E2F1		CNOT8				CRK	ITGA1	DUSP9		SOS2		CXCR4	RAF1	RAC3	IL6		MYL5	INPP1	BRAF			TJP1	P2RX4		CALM3	MPZL1		GNAI1
LSM6			ANAPC10		CNOT9				ERBB2		MAPK8IP3		PRKCB		SEMA4A	PIP4K2A	SMAD2	IL11RA		F11R	CALM3	LAMA5			TUBB4B	BDKRB2		CREB3L4	HLA-DPA1		PLA2G10
LSM4			PLK1		CNOT7				LAMA2		MAP2K7		CACNA1F		NTN4	ARHGEF6		ITGA5		PRKCG	IMPA2	RAD51			MAPK1	ATP2A1		GNAI1	PECAM1		PLA2G6
SNRPF			RBL2		TENT4A				FLNB		GADD45A		MAPK7		SEMA4B	ITGA6		KIT		MAPK12	DGKA	TFG			PRKG2	GNAQ		ADCY6	CNTNAP1		GNAQ
CWC15			DBF4		ENO3				ITGB6		RRAS2		PLA2G3		PLXNC1	PDGFC		CR2		VCL		WNT5B			MAPK3	SPHK1		ADCY4	HLA-DPB1		PLA2G1B
TCERG1			YWHAG		EXOSC9				RAP1A		KRAS		CALML6		NRP1	PIP5K1A		CD44		GNAI1		CTBP1			EGF	GNA14		FZD4	SIGLEC1		PLA2G4A
HNRNPA1			PCNA		CNOT6L				PXN		TAB2		MAPK1		NTN1	ITGA7		IL1B		ITGAM		SMO			PDGFD	CAMK2D		GNAQ	ICAM2		CACNA1A
PRPF4			CCND1		PAPOLG				COL11A1		PRKCA		PLD2		PLXNB2	PDGFRB		CSF1R		ARHGAP5		FGF17			MAP2K1	CACNA1A		WNT5A	ICOSLG		PLA2G2A
HNRNPM			CDKN2D						BCL2		MAPK8IP1		CDC42		ABLIM1	ITGB5		IL1A		CXCR4		SOS1			ADRB1	PTAFR		KITLG	CD6
CDC5L			CCNA2						LAMC2		MAX		MAPK3		ROCK1	SOS2		CD1D		MYL12A		PDGFRA			TUBB6	F2R		WNT9A	CLDN7
PPIH			PKMYT1						ITGB8		MKNK2		PLD1		RAC3	PIK3R1		ITGAM		ESAM		TP53			PRKCG	CACNA1H		CAMK2D	HLA-DQA1
DHX16			SKP1						BCAR1		LAMTOR3		MAP2K4		ROBO3	ITGA5		ITGA3		ROCK1		PIK3CB			PLCB3	ATP2A3		WNT7B	CDH5
SRSF6			SKP2						LAMA3		PAK1		MMP2		EFNA5	TIAM2		EPOR		RAPGEF3		PIK3R2			GNAI1	CHRNA7		MITF	CD99
SF3B2			CDC26						PIK3CD		PRKACA		MAP2K1		UNC5B	RAC2		ANPEP		MAPK11		TGFB1			LPAR1			WNT4	NECTIN3
PRPF38A			CDC25A						MAPK1		HRAS		PLCB3		NFATC1	CYFIP1		KITLG		CLDN18		RET			ADCY6			CREB3L1	HLA-DRA
PRPF3			ANAPC13						VASP		RASA2		MAPK12		EPHA4	ITGB1		CSF1				MAPK8			ADCY4				HLA-DMA
WBP11			CHEK2						PIK3R3		PPP5C		MMP14			ACTN1		TPO				EGLN1			TUBB2A				CLDN14
SNRPA			SMC1A						FLNC		TAOK1		LHB			DOCK1		CD14				AR			GNAQ				HLA-F
SF3A2			MCM3						CDC42		FGF2		CALM3			VAV1		CD55				RAF1							CD2
HNRNPA3			CDC25C						MAPK3		NR4A1		PLA2G10			FGF11		GP9				MECOM							ITGA6
SRSF2			PTTG1						EGF		MAP2K3		ADCY6			CRK		IL1R1				STAT3							ICAM1
PRPF40B			CCNE1						PAK6		FGF12		ADCY4			FGFR1		IL1R2				ITGA6							CD276
HNRNPK			YWHAZ						CAPN2		BRAF		PLA2G6			WASF2		ITGA1				IL6							ITGB1
NCBP1			ANAPC4						LAMB3		GNG12		GNRH1			LIMK2						PDGFRB							NECTIN2
DDX5			MCM2						COL6A2		PPP3CB		GNAQ			SCIN						ARNT							VCAM1
DHX8			CHEK1						PDGFD		DUSP1		MAPK10			ARHGEF12						CDKN1A							ITGB8
SRSF7			ESPL1						MAP2K1		MAP3K1		CAMK2D			ITGB6						SOS2							CLDN2
SNRPD2			CREBBP						COL5A2		MAPT		PLA2G1B			EZR						PRKCB							CLDN8
SART1			ORC3						ITGB4		FGF17		PLA2G4A			WASF1						PIK3R1							SDC1
CDC40			TTK						MYL12B		SOS1		PLA2G2A			MYH9						RUNX1T1							NLGN3
PRPF38B			CCNB1						MYL5		PDGFRA		MAPK11			PFN1						RAC2							ITGB2
DDX23			BUB1						PIP5K1C		TP53					PXN						CDK6							F11R
SNRPG			CDC23						FYN		NLK					ITGB8						BIRC2							NLGN2
LSM3			TGFB2						THBS3		JUND					BCAR1						SMAD3							ALCAM
PLRG1			TFDP1						PRKCG		BDNF					IQGAP3						KIT							NECTIN1
MAGOH			CDK2						BAD		RELB					PIK3CD						CTNNA1							NCAM1
TRA2A			RB1						SHC2		TGFB1					MAPK1						CBLB							CDH15
SNRNP200			MCM6						TLN2		MAPK8					PIK3R3						ITGB1							CD40
RBM22			CCNE2						VCL		MAP4K4					IQGAP1						FOS							ITGAV
SRSF1									ITGAV		RRAS					CDC42						TGFA							GLG1
ALYREF									COL6A3		MAP3K11					MAPK3						FGF11							SDC3
SNU13									COL5A3		RAF1					EGF						NOS2							ITGAM
SF3A3									COL1A2		MECOM					PAK6						CRK							SELPLG
SNRPD3									ARHGAP5		CACNB1					ITGB2						FGFR1							CD274
SMNDC1									ITGA3		PPM1A					PDGFD						DVL1							NEO1
PCBP1									MYL12A		MAP4K1					MAP2K1						CCDC6							PTPRF
SRSF8									SPP1		CACNB3					BDKRB1						RASSF5							SDC2
XAB2									COL3A1		CACNA1C					ITGB4						ERBB2							ESAM
SNW1									COL6A1		PDGFRB					MYL12B						ETS1							PTPRM
PRPF18									AKT1		SOS2					MYL5						TCF7L2							ITGB7
U2AF2									CAV1		PRKCB					PIP5K1C						LAMA2							CLDN18
SYF2									LAMB2		MAP3K14					APC						FZD9
SF3B5									MAPK10		CACNA1F					CHRM1						PPARD
									COL1A1		CACNA1I					VCL						TRAF3
									ROCK1		RAC2					ITGAV						STAT1
									ITGA10		MKNK1					IQGAP2						BCL2
									RAC3		MAPK7					ITGAM						E2F2
									ITGB7		RASGRP2					BDKRB2						JAK1
									CAV2		PLA2G3					ITGA3						LAMC2
									LAMA1		FOS					MYL12A						CASP9
									ITGA1		DUSP10					TIAM1						CASP3
											FGF11					MYH10						LAMA3
											PTPN7					SLC9A1						PIK3CD
											CRK					GSN						MAPK1
											FGFR1					ROCK1						TGFBR1
											ATF2					CD14						PIK3R3
											FLNB					ITGA10						WNT2B
											RAP1A					FGFR2						PML
											CASP3					RAC3						CDC42
											MAPK1					ITGB7						MAPK3
											CACNA2D2					F2R						BMP2
											TGFBR1					MRAS						EGF
											MAP3K13					ITGA1						PLD1
											MAPKAPK2											LAMB3
											FLNC											MMP2
											CDC42											MAP2K1
											MAPK3											MDM2
											EGF											EP300
											PPP3R1											SMAD4
											MAP2K4											NFKB1
											MAP2K1											CSF1R
											NFKB1											FZD1
											IL1B											NFKB2
											CACNB2											PRKCG
											NFKB2											CDKN2A
											CHP1											BAD
											PRKCG											APC
											TAOK2											RALBP1
											MAPK12											FZD2
											IL1A											GLI1
											DUSP7											ITGAV
											PPP3CA											PIAS1
											CACNA1B											TGFB3
											PLA2G10											GLI2
											CACNB4											ITGA3
											TGFB3											FZD4
											NFATC4											CDKN2B
											RASGRP1											EGLN3
											PLA2G6											BCR
											CACNA2D1											ARNT2
											AKT1											AKT1
											MAPK10											WNT5A
											RASGRF2											LAMB2
											PLA2G1B											KITLG
											CD14											MAPK10
											PLA2G4A											WNT9A
											CACNA1A											PIAS3
											FGFR2											PIAS2
											MAP3K6											NKX3-1
											FAS											FGFR2
											RAC3											WNT7B
											MAP3K5											FAS
											CACNA1H											RAC3
											PLA2G2A											SMAD2
											MAPK11											LAMA1
											NTF3											KLK3
											IL1R1											MITF
											MRAS											MMP1
											IL1R2											HIF1A
											DUSP4											WNT4
																						PTGS2
																						DAPK1

## Sheet: Supplementary Table 4
Watanabe_KRAS UP	Watanabe_KRAS DOWN	GSEA_KRAS_50_UP	Tian_KRAS mut UP	Tian_KRAS mut DOWN	Pek_KRAS mut UP	Pek_KRAS mut DOWN	Popovici_BRAF UP	Popovici_BRAF DOWN	Leach_BRAF-UP	Leach_BRAF-DOWN	Tian_BRAF mut Up	Tian_BRAF mut DOWN	Barras_BM1	Barras_BM2	Tian_PIK3CA mut UP	Tian_PIK3CA mut DOWN	KEGG_MAPK	GO_MAPK_ACT	GO_BP_PI3K_ACT	REACTOME_PI3K_ACT
SPRY2	PGM1	A2M	HOXB6	HNF4A	PTPLAD1	PTN	CTSE	C13orf18	PRSS22	UGT8	TRIM7	UNKL	BASP1	ARSE	HSPA4L	TNS3	TNF	PKN1	AKT1	AKT1
DKK-4	BTN3A2	ADAM8	PTPN13	CYP27A1	CDCA7	FBXO32	AQP5	DDC	TRIM29	PBLD	RAB27B	KCNK5	CMTM3	CASP6	ATP1B1	SORBS1	TGFB2	GRM4	AKT1S1	AKT1S1
PITX1	MAP3K14	ANGPTL4	PHLDA1	GNAS	TRIP13	RPIB9	REG4	PPP1R14D	SLC4A11	NMU	ETV5	DIDO1	DPT	CDCA7	SPATA18	PLAGL2	MAP2K5	FGF2	AKT2	AKT2
SNTB1	MerTK	C11orf41	HOXB8	PLAGL2	PBK	SMPD1	RSBN1L	HSF5	CEMIP	SULT1C2	HOXD1	DUSP18	EGR2	CLDN7	RNASE1	TSPAN18	STMN1	ADRB2	AKT3	AKT3
SLC1A5	BTN3A2	CALB1	HOXB5	CNNM3	MCM3	SERTAD4	RASSF6	SATB2	S100A14	BEST2	ZIC5	CEP68	F13A1	ETFA	SERPINB5	KCNK5	NTRK2	MADD	BAD	BAD
BMP4	RRAS2	CD1A	ARSJ	SLC5A6	RPL6	FNBP1	CRIP1	TNNC2	MFSD2A	NAGS	REG4	ASXL1	FBXL7	FAHD1	KLK10	FOXF2	MAP4K3	PIK3CB	CASP9	CASP9
TTC9	RRAS2	CDR1	RHOBTB3	TP53INP2	POP5	CPEB3	PPPDE2	GGH	PDX1	SELENBP1	AGR2	ARID3A	GAS7	IL17RE	SLCO1B3	DIDO1	STK3	MAP3K11	CDKN1A	CDKN1A
SMYD3	BTN3A2	CFHR2	BCL2L14	APBB1	TROAP	APOD	PLK2	SPINK1	ETV4	CYP2W1	SLC7A11	CEBPA	GGT5	KIF11	RAB27B	WFDC1	PRKX	MAP4K1	CDKN1B	CDKN1B
ZNF511	FABP3	CHGB	CA12	PXMP4	RPS5	ILK	TM4SF4	PTPRO	PGAP1	CLDN8	DNAH2	SPINK1	GPX7	LTA4H	FAM169A	EIF6	DUSP2	MAP3K10	CHUK	CHUK
SNTB1	PID1	CXCL5	DUSP6	POFUT1	ECT2	RELN	MLPH	ZSWIM1	RNF183	SH3RF2	TNNT1	SHROOM2	HEYL	METAP1	KLK11	CTNNBL1	RASGRP3	MDFIC	CREB1	CREB1
PPP2R2C	BTN3A3	DHRS9	TLR4	SNX21	FOXM1	GCNT2	RBM8A	RNF43	ANXA3	ARG2	AHR	RAB32	ID4	MGST1	DUSP6	ZSWIM3	CHUK	TGFA	FOXO1	FOXO1
LOC283859		DOCK4	SERPINB5	FADS3	C7orf24	C1orf71	SOX8	CELP	LAMA3	HMGCS2	MORC4	ASCL2	KLHDC7B	PIK3R4	PNPLA3	YPEL1	PRKACB	ADRA2A	FOXO3	FOXO3
		DYNC1I1	BMP4	PIGU	LOC653505	SLC36A1	PIWIL1	CBFA2T2	LAMC2	PRLR	SOX8	ACSL6	LRRC33	POLR3B	TCN1	GNG4	ELK4	C5	FOXO4	FOXO4
		ETV1	TNIK	SORBS1	NUSAP1	TRPM6	LOC388199	PTPRD	SCEL	MNX1	TFF2	SNHG11	LTBP2	RAD51	KCTD1	POFUT1	CACNA2D3	MAP4K5	GSK3A	GSK3A
		ETV5	TNS4	SNTA1	SLC12A2	TCF21	S100A16	CDX2	EPHA2	FGFBP1	ANXA10	MOCS3	MAN1C1	SYAP1	TRIM7	CYP27A1	MAP3K2	SOD1	IRS1	IRS1
		FABP3	S100P	STARD3	KNTC1	ITGA8	RBBP8	TSPAN6	GJB5	ITPKA		PRDX5	NGFR	TOM1L1	CALB1	SNHG11	PTPRR	EGF	IRS2	IRS2
		FAM155B	IL33	ASXL1	SNRPD2	CST1	OSBP2	VAV3	CYSRT1	VSIG2		PLAGL2	PIK3CD	TPD52	AQP5	DNTTIP1	PLA2G12A	MAP3K9	LOC729120	LOC729120
		FGF9	CARD6	FITM2	BUB1B	ABI3BP	KLK10	CFTR	RASAL1	PAPSS2		EPDR1	PPP1R16B	YARS2		ASXL1	ATF4	S1PR2	LOC731292	LOC731292
		G0S2	LYZ	MYO7A	NUP37	FLJ21986	DUSP4	PHYH	LPCAT4	ASPG		GGT7	PRICKLE1	ZWINT		DYNLRB1	PLA2G2F	CXCR4	MAPKAP1	MAPKAP1
		GLDC	CACNA1C	SLC26A2	RFC5	IFITM3	HOXD3	PLCB4	MARCKSL1	SLC16A9		GPR143	PTGIS			OIT3	MAP3K3	MAP3K6	MDM2	MDM2
		GLRX	RNASE1	SLC22A4	ILF3	GLDN	C11orf9	ZNF141	RANBP17	SYBU		POFUT1	RGL1			PLA2G12B	ECSIT	MAP3K5	MLST8	MLST8
		HEY1	SPATA18	ZNF853	ACN9	LRRN2	CD55	PPP1R14C	PRRG4	HKDC1		SHROOM4	RUNX1T1				GNA12	CHRNA7	MTOR	MTOR
		HPN	KLK10	ENPP1	GMNN		TRNP1	FLJ32063	PHLDA2			PTPRO	SLFN11				GADD45G		NGF	NGF
		HSD11B1	LEMD1	EDN3	CDK2		FSCN1	APCDD1	VILL			ZSWIM3	TM6SF1				MAPK9		NR4A1	NR4A1
		HTR7	ATP1B1	OIT3	KIF11		KIAA0802	ACOX1	PCSK9			RNF43	TSHZ3				JUN		NTRK1	NTRK1
		IL13RA2	KLK11	PLA2G12B	ZNF185		PLLP	C10orf99	MACC1			AIFM3					PPM1B		PDPK1	PDPK1
		IL1RL1	SLC7A11		SHMT2		IRX3	MIR142	SAMD5			SLC39A5					FGF22		PHLPP1	PHLPP1
		ITGA2	FAM169A		TMPO		SLC25A37	ARID3A	S100A6			TNNC2					MAPK8IP2		PIK3CA	PIK3CA
		ITGB2	L1TD1		KRT6B		PIK3AP1	C20orf111	KRT7			AXIN2					RAP1B		PIK3CB	PIK3CB
		KIF5C	TMEM71		LIPG		TPK1	AMACR	S100A16			VAV3					MAP3K4		PIK3R1	PIK3R1
		LILRA6	SLCO1B3		CIT		ZIC2	AIFM3	PLEK2			QPRT					DUSP5		PIK3R2	PIK3R2
		LMO3	DKK1		TSFM		SERPINB5	CTTNBP2	ITGB4			MLH1					TAOK3		PTEN	PTEN
		MMP11	SLITRK6		TIMELESS				BTC								SRF		RHOA	RHOA
		NRCAM			RPLP0				PLCD3								NF1		RICTOR	RICTOR
		NTM															JMJD7-PLA2G4B		RPS6KB2	RPS6KB2
		PCDH8															DUSP8		THEM4	THEM4
		PEG3															FGF7		TRIB3	TRIB3
		PPBP															DUSP9		TSC2	TSC2
		RBP4															MAPK8IP3
		RELN															MAP2K7
		SCG3															GADD45A
		SCG5															RRAS2
		SIGLEC15															KRAS
		SNAP25															TAB2
		SNAP91															PRKCA
		ST3GAL6															MAPK8IP1
		STC1															MAX
		TERT															MKNK2
																	LAMTOR3
																	PAK1
																	PRKACA
																	HRAS
																	RASA2
																	PPP5C
																	TAOK1
																	FGF2
																	NR4A1
																	MAP2K3
																	FGF12
																	BRAF
																	GNG12
																	PPP3CB
																	DUSP1
																	MAP3K1
																	MAPT
																	FGF17
																	SOS1
																	PDGFRA
																	TP53
																	NLK
																	JUND
																	BDNF
																	RELB
																	TGFB1
																	MAPK8
																	MAP4K4
																	RRAS
																	MAP3K11
																	RAF1
																	MECOM
																	CACNB1
																	PPM1A
																	MAP4K1
																	CACNB3
																	CACNA1C
																	PDGFRB
																	SOS2
																	PRKCB
																	MAP3K14
																	CACNA1F
																	CACNA1I
																	RAC2
																	MKNK1
																	MAPK7
																	RASGRP2
																	PLA2G3
																	FOS
																	DUSP10
																	FGF11
																	PTPN7
																	CRK
																	FGFR1
																	ATF2
																	FLNB
																	RAP1A
																	CASP3
																	MAPK1
																	CACNA2D2
																	TGFBR1
																	MAP3K13
																	MAPKAPK2
																	FLNC
																	CDC42
																	MAPK3
																	EGF
																	PPP3R1
																	MAP2K4
																	MAP2K1
																	NFKB1
																	IL1B
																	CACNB2
																	NFKB2
																	PRKCG
																	TAOK2
																	MAPK12
																	IL1A
																	DUSP7
																	PPP3CA
																	CACNA1B
																	PLA2G10
																	CACNB4
																	TGFB3
																	NFATC4
																	RASGRP1
																	PLA2G6
																	CACNA2D1
																	MAPK10
																	RASGRF2
																	PLA2G1B
																	CD14
																	PLA2G4A
																	CACNA1A
																	FGFR2
																	MAP3K6
																	FAS
																	RAC3
																	MAP3K5
																	CACNA1H
																	PLA2G2A
																	MAPK11
																	NTF3
																	IL1R1
																	MRAS
																	IL1R2
																	DUSP4

## Sheet: Supplementary Table 5
KEGG_PYRUVATE_METABOLISM	KEGG_CITRATE_CYCLE_TCA_CYCLE	KEGG_PENTOSE_PHOSPHATE_PATHWAY	KEGG_GLUTAMINE_METABOLISM	KEGG_GLYCOSPHINGOLIPID_BIOSYNTHESIS_LACTO_AND_NEOLACTO_SERIES	KEGG_O_GLYCAN_BIOSYNTHESIS	KEGG_INOSITOL_PHOSPHATE_METABOLISM	KEGG_METABOLISM_OF_XENOBIOTICS_BY_CYTOCHROME_P450	KEGG_SPHINGOLIPID_METABOLISM	KEGG_ETHER_LIPID_METABOLISM	KEGG_LINOLEIC_ACID_METABOLISM	KEGG_FRUCTOSE_MANNOSE_METABOLISM	KEGG_STARCH_SUCROSE_METABOLISM	KEGG_NITROGEN_METABOLISM	KEGG_LYSOPHOSPHOLIPID_METABOLISM	KEGG_ARACHNOID_ACID_METABOLISM	Zhang_C1	Zhang_C2	Zhang_C3	KEGG_SUGAR_AMINO_ACID_NUCLEOTIDE_METABOLISM	KEGG_GALACTOSE_METABOLISM	KEGG_GLUTATHIONE_METABOLISM	KEGG_TYROSINE_METABOLISM	KEGG_GLYCEROPHOSPHOLIPID_METABOLISM	KEGG_FATTY_ACID_METABOLISM
PDHA1	PDHA1	ALDOA	ASL	B4GAT1	GALNT3	PLCB2	UGT1A7	SMPD2	AGPS	PLA2G4E	AKR1B1	AGL	AMT	ADCY1	AKR1C3	EREG	THBS4	SLC4A4	AMDHD2	AKR1B1	ANPEP	ADH1A	ACHE	ACAA1
PKLR	IDH3G	ALDOB	ASNS	FUT6	GCNT3	PIK3CG	ADH1C	SMPD3	PAFAH1B1	CYP2C8	AKR1B10	AMY1A	ASNS	ADCY2	ALOX12	CDHR1	L1CAM	MUC2	CHIA	B4GALT1	G6PD	ADH1B	ADPRM	ACAA2
LDHB	SUCLA2	ALDOC	CAD	B3GNT2	GCNT4	INPPL1	AKR1C2	DEGS1	PLA2G3	CYP3A7	ALDOA	AMY1B	CA1	ADCY3	ALOX12B	ACE2	SFRP4	PLA2G2A	CHIT1	B4GALT2	GCLC	ADH1C	AGPAT1	ACADL
ACAT1	IDH3B	DERA	CPS1	FUT4	GALNT5	PTEN	UGT1A6	KDSR	PLD2	PLA2G12A	ALDOB	AMY1C	CA12	ADCY4	ALOX15	SLC19A3	SPEG	FCGBP	CMAS	G6PC	GCLM	ADH4	AGPAT2	ACADM
HAGH	PCK1	FBP1	CTPS	ST3GAL6	ST6GALNAC1	PIK3CB	UGT2B7	ACER2	PLD1	PLA2G2F	ALDOC	AMY2A	CA13	ADCY5	ALOX15B	VAV3	PRELP	TRIM7	CYB5R1	G6PC2	GGCT	ADH5	AGPAT3	ACADS
ACSS1	MDH2	FBP2	CTPS2	B3GALT1	GALNT12	PIP4K2C	UGT1A10	GALC	PLA2G10	CYP2J2	FBP1	AMY2B	CA14	ADCY6	ALOX5	RUBCNL	DES	CA2	CYB5R3	GAA	GGT1	ADH6	AGPAT4	ACADSB
GLO1	PCK2	G6PD	GFPT1	B3GALT2	GALNT1	INPP5B	CYP2C8	SGPL1	PLA2G6	JMJD7-PLA2G4B	FBP2	ENPP1	CA2	ADCY7	CBR1	QPRT	NPTXR	PLA2G4A	FCSK	GALE	GGT5	ADH7	CDIPT	ACADVL
ACSS2	PDHB	GPI	GFPT2	FUT3	GALNT7	PIP4K2A	MGST1	GBA	PAFAH2	AKR1B10	FCSK	ENPP3	CA3	ADCY8	CBR3	ASCL2	HSPB7	LYZ	FPGT	GALK1	GGT6	ALDH1A3	CDS1	ACAT1
PCK1	DLD	H6PD	GLS	B4GALT1	GALNT8	PLCD1	AKR1C3	GAL3ST1	LPCAT1	CYP2E1	FPGT	G6PC	CA4	ADCY9	CYP2B6	HUNK	ADGRD1	B3GALT5	GALE	GALK2	GGT7	ALDH3A1	CDS2	ACAT2
MDH2	SUCLG1	PFKL	GLS	GCNT2	GALNTL6	MINPP1	ADH1B	ASAH2	LPCAT4	PLA2G3	GFUS	G6PC2	CA5A	ADRA1B	CYP2C18	PRAP1	GAS1	HYAL1	GALK1	GALT	GPX1	ALDH3B1	CHAT	ACOX1
PCK2	OGDHL	PFKM	GLS	B3GNT5	B3GNT6	PIP5K1A	CYP3A7	SGPP2	PLA2G1B	CYP3A5	GMDS	GAA	CA5B	AKT1	CYP2C19	PTPRD	HSPB6	DUSP4	GALK2	GANC	GPX2	ALDH3B2	CHKA	ACOX3
PDHB	FH	PFKP	GLS	B4GALT2		ITPKB	GSTO1	UGCG	PLA2G4A	PLA2G10	GMPPA	GANC	CA6	ARHGEF1	CYP2C8	NOX1	SLC4A3	MUC4	GALT	GCK	GPX3	AOC2	CHKB	ACSL1
DLD	CS	PGD	GLS	FUT2		PI4KA	ADH5	SGPP1	PLA2G2A	CYP3A4	GMPPB	GBA3	CA7	BCAR1	CYP2C9	SLC26A3	FNDC1	PTGER2	GCK	GLA	GPX4	AOC3	CHPT1	ACSL3
LDHA	IDH3A	PGLS	GLS2	B4GALT4		INPP5A	GSTA4	B4GALT6		PLA2G6	HK1	GBE1	CA8	CASP3	CYP2E1	NKD1	PTGIS	FFAR4	GFPT1	GLB1	GPX5	AOX1	CRLS1	ACSL4
ACAT2	DLAT	PGM1	GLS2	ABO		SYNJ1	GSTK1	ASAH1		PLA2G1B	HK2	GCK	CA9	CRK	CYP2J2	PLCB4	SSC5D	ALDOB	GFPT2	HK1	GPX6	BUD23	DGKA	ACSL5
	SDHD	PGM2	GLUD1	B3GNT4		PLCD3	GSTP1	NEU4		CYP2C9	HK3	GPI	CPS1	CXCL8	CYP2U1	PTPRO	PALM	ZBTB7C	GFUS	HK2	GPX7	COMT	DGKB	ACSL6
	ACLY	PRPS1	GLUL	ST3GAL4		PI4KB	GSTM1	ARSA		PLA2G4A	KHK	GUSB	CTH	EGFR	CYP4A11	ARSE	THBS2	PLAC8	GMDS	HK3	GSR	DBH	DGKD	ADH1A
	SDHC	PRPS1L1	GLUL	B3GALT5		INPP5K	GSTO2	SPTLC2		PLA2G2A	MPI	GYS1	GLS	FOS	CYP4A22	CFTR	CNN1	GCNT3	GMPPA	LALBA	GSS	DCT	DGKE	ADH1B
	SUCLG2	PRPS2	GLUL			ITPK1	ADH4	ACER3		CYP2C18	MTMR1	GYS2	GLS2	GAB1	CYP4F2	SLC39A5	BOC	MUC5B	GMPPB	LCT	GSTA1	DDC	DGKG	ADH1C
	SDHB	RBKS	GMPS			ITPKA	GSTA2	SPHK1			MTMR2	HK1	GLUD1	GNA11	CYP4F3	CXCL14	MYH11	CCL18	GNE	MGAM	GSTA2	FAH	DGKH	ADH4
	PC	RPE	LGSN			INPP4B	UGT1A8	UGT8			MTMR6	HK2	GLUD2	GNA12	EPHX2	AREG	RGMA	IL1RN	GNPDA1	PFKL	GSTA3	GOT1	DGKI	ADH5
	MDH1	RPEL1	MECP2			PIK3C2B	AKR1C4	DEGS2			MTMR7	HK3	GLUL	GNA13	GGT1	GGH	LMOD1	MMP1	GNPDA2	PFKM	GSTA4	GOT2	DGKQ	ADH6
		RPIA	NIT2			INPP4A	GSTM4	SGMS1			PFKFB1	MGAM	HAL	GNA14	GGT5	SLC3A1	NXPH3	VSTM5	GNPNAT1	PFKP	GSTA5	GSTZ1	DGKZ	ADH7
		TALDO1	NIT2			PIK3CD	ALDH3A1	SGMS2			PFKFB2	PGM1		GNA15	GGT6	DDC	TNXB	VSIG2	GPI	PGM1	GSTK1	HEMK1	ETNK1	ALDH1B1
		TKT	NR1H4			PIK3C3	UGT1A1				PFKFB3	PGM2		GNAI1	GGT7	NAALADL2	FBLN2	TFAP2A	HEXA	PGM2	GSTM1	HGD	ETNK2	ALDH2
		TKTL1	PFAS			ISYNA1	MGST2				PFKFB4	PGM2L1		GNAI2	GPX1	FABP1	ADAM33	CREB3L1	HEXB	UGP2	GSTM2	HPD	GNPAT	ALDH3A2
		TKTL2	PHGDH			PIK3C2G	EPHX1				PFKL	PYGB		GNAI3	GPX2	SGK2	ADAMTS10	GFI1	HK1		GSTM3	IL4I1	GPAM	ALDH7A1
			PPAT			PIP5K1C	MGST3				PFKM	PYGL		GNAO1	GPX3	A1CF	OBSL1	BTNL8	HK2		GSTM4	LCMT1	GPAT2	ALDH9A1
			SIRT4			PLCB3	CYP2E1				PFKP	PYGM		GNAQ	GPX4	GSPT2	AEBP1	ADTRP	HK3		GSTM5	LCMT2	GPAT3	CPT1A
						INPP1	AKR1C1				PHPT1	SI		GNAZ	GPX5	FRMD1	NPTX2	CD177	MPI		GSTO1	MAOA	GPAT4	CPT1B
						ALDH6A1	CYP1B1				PMM1	TREH		GNB1	GPX6	AXIN2	FBXO17	IL1R2	NAGK		GSTO2	MAOB	GPD1	CPT1C
						IMPA2	GSTM2				PMM2	UGDH		GNG2	GPX7	AIFM3	JPH2	POU2AF1	NANP		GSTP1	METTL2B	GPD1L	CPT2
						MIOX	ALDH1A3				SORD	UGP2		GSK3B	HPGDS		SPOCK1	AQP9	NANS		GSTT1	METTL6	GPD2	CYP4A11
							ALDH3B2				TPI1	UGT1A1		HBEGF	JMJD7-PLA2G4B		TNS1	RAMP1	NPL		GSTT2	MIF	JMJD7-PLA2G4B	CYP4A22
							CYP3A5					UGT1A10		HRAS	LTA4H		C3	AGR2	PGM1		GSTZ1	NAA80	LCAT	ECHS1
							ALDH3B1					UGT1A3		IL6	LTC4S		H19	ANPEP	PGM2		IDH1	PNMT	LCLAT1	ECI1
							GSTA1					UGT1A4		JUN	PLA2G10		UCHL1	CXCL8	PGM3		IDH2	TAT	LPCAT1	ECI2
							GSTZ1					UGT1A5		LPAR1	PLA2G12A		SLIT3	B3GNT7	PMM1		LAP3	TH	LPCAT2	EHHADH
							CYP3A4					UGT1A6		LPAR2	PLA2G12B		SYNM	NXPH4	PMM2		MGST1	TPO	LPCAT3	GCDH
							ADH6					UGT1A7		LPAR3	PLA2G1B		INHBB	MT1E	RENBP		MGST2	TRMT11	LPCAT4	HADH
							UGT2B17					UGT1A8		LPAR4	PLA2G2A		COL11A1	TRNP1	UAP1		MGST3	TYR	LPGAT1	HADHA
							UGT2B15					UGT1A9		LYN	PLA2G2C		LYNX1	PRDM8	UGDH		ODC1	TYRP1	LYPLA1	HADHB
							CYP2C9					UGT2A1		MAPT	PLA2G2D		AOC3	RARRES1	UGP2		OPLAH		LYPLA2
							CYP2C18					UGT2A3		MMP2	PLA2G2E		IGF2	SERPINA1	UXS1		PGD		MBOAT1
												UGT2B10		MMP9	PLA2G2F		FN1	PTGS2			RRM1		MBOAT2
												UGT2B11		NFKB1	PLA2G3		CCDC8	MLPH			RRM2		MBOAT7
												UGT2B15		NFKBIA	PLA2G4A		APOE	RAB3B			RRM2B		PCYT1A
												UGT2B17		PIK3CB	PLA2G4B		HHIPL1	MUC1			SMS		PCYT1B
												UGT2B28		PIK3R1	PLA2G4E		ISLR	CA9			SRM		PCYT2
												UGT2B4		PLCB3	PLA2G5		KCNMB1	JCHAIN			TXNDC12		PEMT
												UGT2B7		PLCG1	PLA2G6		FLNA	MYRF					PGS1
												UXS1		PLD2	PTGDS		FBLN1	TNFSF9					PHOSPHO1
														PRKCD	PTGES		GNAO1	IL1B					PISD
														PRKCE	PTGES2		GFPT2	ADGRG6					PLA2G10
														PRKD1	PTGIS		NINL	AQP3					PLA2G12A
														PTK2	PTGS1		TAGLN	CHST6					PLA2G12B
														PTK2B	PTGS2		TENM4	EPHA4					PLA2G15
														PXN	TBXAS1		GLI3	TREM1					PLA2G1B
														RAC1			FXYD6	DAPK1					PLA2G2A
														RELA			PSD	SPON1					PLA2G2C
														RHOA			COL1A1	HAGLR					PLA2G2D
														SLC9A3R2			NTM	KYNU					PLA2G2E
														SRC			CCDC80	EFNA5					PLA2G2F
														TIAM1			COL8A2	PLCL2					PLA2G3
														TRIP6			SCARF2	SPP1					PLA2G4A
																	MYL9	ST6GALNAC1					PLA2G4B
																	PODN	RAB26					PLA2G4E
																	ARHGEF4	SAMD5					PLA2G5
																	ARHGEF25	TOX					PLA2G6
																	ITGA11	RNF125					PLD1
																	HTRA3	SERPINB5					PLD2
																	GLI2	DAPP1					PLPP1
																	STRA6	SPATA18					PLPP2
																	LTBP3	IGKV41					PLPP3
																	AHNAK2	OLFM4					PTDSS1
																	LIMS2	EGLN3					PTDSS2
																	BGN	BCL2A1					TAZ
																	CLU	NOS2
																	CPXM2	GNLY
																	FBXO2	SECTM1
																	ANKRD65	CD55
																	COL6A2	C4BPB
																	TIMP3	CD209
																	MEG3	CD109
																	GPSM1	IGHG4
																	CHRD	CXCR4
																	ZNF853	ACPP
																	FSTL3	FPR1
																	FLNC	CCDC68
																	TCEA2	IGHA2
																	COL9A3	EVI2B
																	PDE1B	CBFA2T3
																	RAMP1	PTAFR
																	CCDC136	SLC1A1
																	MGP	TENT5C
																	COL8A1	KLK10
																	SPTBN5	IGLC2
																	KIF26B	PI3
																	DTX3	ALOX5
																	WTIP	UBASH3B
																	ACTA2	GZMA
																	CNTNAP1	PLEK
																	MMP11	GALNT8
																	ACTG2	IGHA1
																	GLIS2	KIAA1211
																	EVC2	FSCN1
																	SCARA3	ITGB7
																	ADCY5	LCN2
																	MAP1A	DPYD
																	RBPMS2	CYTIP
																	MDGA1	TSPAN1
																	GPRASP1	ARSJ
																	MXRA8	PLLP
																	SRRM3	PRKAR2B
																	ITGA7
																	TMEM200B
																	P4HA3
																	HMCN1
																	SLC22A17
																	APBB1
																	ELN
																	PTGER3
																	SYNPO2
																	EMILIN1
																	EVC
																	MC1R
																	MN1
																	OLFML2B
																	NOTCH3
																	SHISA4
																	TGFB3
																	NTNG2
																	ZNF469
																	GDPD5
																	EFEMP2
																	HSPB8
																	TRO
																	RTL5
																	GGT5
																	MEIS1
																	COL1A2
																	BCAM
																	NLGN2
																	MRGPRF
																	POPDC2
																	MFAP2
																	LCAT
																	GABBR1
																	IGFBP6
																	ROR2
																	KRT17
																	ADAM12
																	EBF4
																	SIGLEC1
																	CRABP2
																	CARD11
																	NES
																	AKAP12
																	UCKL1AS1
																	MRC2
																	ADRA2C
																	SERPING1
																	SYNDIG1
																	TNC
																	CSMD2
																	ZNF135
																	DACT3
																	ATP10A
																	NXN
																	ADAMTSL2
																	LGI4
																	MEIS3
																	LTBP2
																	DPYSL3
																	PDLIM4
																	MFAP4
																	EFEMP1
																	CRYAB
																	RIMKLB
																	PTGIR
																	ARHGEF17
																	MEGF6
																	TAFA5
																	WNT9A
																	ITGAM
																	MYOM1
																	PILRB
																	RCN3
																	ANK2
																	CPT1C
																	CACNA1H
																	PKP1
																	RYR2
																	TRPV4
																	F13A1
																	ZSCAN18
																	ATG9B
																	CTSF
																	CERS4
																	SLC4A11
																	PTPRU
																	LDOC1
																	TPM2
																	HSPG2
																	FLT4
																	PRRT2
																	ZNF423
																	SLCO4A1AS1
																	NPR1
																	IGFBP5
																	RASGRP2
																	IGHG2
																	EFS
																	TUBB6
																	HSD17B14
																	ETNK2
																	RAB3IL1
																	TMCC2
																	TP73AS1
																	WASF3
																	CERCAM
																	FAM20A
																	FBN1
																	ADAMTSL4
																	SPACA6
																	COL6A1
																	RENBP
																	PGM5

## Sheet: Supplementary Table 6
Leach et al_APC	Kleeman_Global Wnt responsive	Kleeman_Stem cell	Kleeman_Proliferative	Kleeman_Negative regulator	Flier_Wnt	Zeller_MYC_TARGETS	CP_MYC_TARGETS	Michels_Wnt sig	Michels_APC-KO sig	Michels_Wnt-Protein	Michels_APC-KO Protein
MACC1	AHCYL1	LGR5	AXIN2	NOTUM	TDGF1	DKC1	MYC	RETNLB	ATOH8	PDCD5	HMGCS2
KRT23	AKR1B1	OLFM4	CD44	WIF1	DKC1	AKAP1	CDK4	SMOC1	ID3	MRPL45	CEMIP
FGFR4	ALG6	ASCL2	CCND1	SFRP1	ASCL2	UXT	NCL	ANKRD1	OR51E1	MRPL19	DPP4
RPS6KA6	ANAPC5	TNFRSF19	MYC	SFRP2	NXT1	TOP1	SNAI1	SCARA3	ITLN1	UHRF1	ENPP3
PROX1	ANKRD10	BMI1	CDKN1A	SFRP3	ZNRD1	PHB	DDX18	ADAMTS14	SLC38A11	DSC1	RNF40
ASCL2	AP3B1	TERT	SOX9	SFRP4	SOX4	SNRPB	NDUFAF2	SLC2A3	CKB	ATG3	SMARCA5
AXIN2	APEX1	MSI1	CDX1	SFRP5	XPOT	PRPS2	CDCA7	RASGRF1	RAI2	HSPA14	CA9
RASSF10	APPBP2	EPHB2	MMP7	CER1	RHEB	UBE2C	RUVBL1	KIF26B	PGM5	ACOT13	TP53BP1
	AQP1	NR2E3	LEF1	DKK1	BYSL	PPIA	PFKM	ASIC1	LOC100130417	DDX20	USP48
	AQP4			DKK2	NLE1	NCL	CCND2	SLITRK6	ID1	MEPCE	CTNNBL1
	ARF6			DKK3	WDR12	PA2G4	HUWE1	TCF4	FCGBP	TFAM	USP34
	ARGLU1			DKK4	TFB2M	DDX18	NME1	SMO	A1CF	FEN1	LYPLA2
	ARHGAP27			APCDD1	ID3	CCT5	PIM1	MCAM	ST6GAL2	EIF2D	NOL9
	ARHGAP5			AXIN2	WDR77	EXOSC8	LDHA	RGCC	SLC6A3	COQ6	SCD
	ASCL2			SP5	PIGW	CCND2	E2F3	LRRTM1	COLCA1	KCNN4	EPHB2
	ASF1B			NKD1	SLC7A5	PSMB1	NPM1	FCGR2A	HSD11B2	EARS2	MICAL1
	ATP5J			NKD2	ZNRF3	NME1	NBN	HEG1	PMFBP1	MLH1	SLC16A1
	AURKB				HEATR1	METTL1	ID2	PTPRD	PTCHD1	SPG11	PHKA2
	AXIN2				GEMIN5	NUP155	KAT2A	FGD3	PDIA2	PPWD1	LRP1
	BCAS2				CRTAP	DDX10	RUVBL2	STMN1	SLC39A5	COX6C	GOLIM4
	BCL7C				PPIL1	NPM1	HMGA1	NANOS1	NELL1	PRPF4	TSPO
	BCOR				MRPS12	ID2	PEG10	YPEL1	HAS2	LPCAT1	AKR1B10
	BIRC5				SLC19A1	POLD2	PDCD10	ABCC4	TSPAN7	AP4B1	PPIP5K2
	BORA				YAP1	CKS2	SUPT3H	BLM	AP004608.1	INADL	ADNP
	BRCA1				IMP4	SLC25A3	BIRC5	SLC7A2	COLCA2	MRPS31	SNTB1
	BRCA2				CDT1	LTA4H	CAD	TMEM71	SHISA6	DNMT1	SEL1L3
	BTF3				APEX1	NAP1L1	TAF10	CALD1	ADAMTS9	IQGAP3	NCOR2
	BUB1				IL20RA	E2F1	SERPINI1	MEGF6	VAV3	PDP1	RPRD2
	BUB1B				SF3A2	NRAS	GPAM	KIF15	KAZALD1	CDKN2AIP	SCAP
	C11orf73				CAD	PPAT	CDC25A	FAM111B	RGS13	DIEXF	CEBPZ
	C11orf82				NOC3L	CEBPZ	TAF9	FOXRED2	BMX	CTSH	SRC
	C13orf15				ZNF593	MSH2	TRRAP	PHC1P1	RGS11	ADCK3	NUP50
	C15orf23				SRM	APEX1	EIF4E	RTKN2	STARD4-AS1	PM20D2	DIAPH2
	C16orf80				PDCD11	PPID	BMI1	FSTL1	TPH1	NIPSNAP3A	P4HA1
	C1orf31				WDR3	EIF4B	EIF2S1	ART3	SELENBP1	MPG	F11R
	C22orf29					PCNA	NME2	AASS	ID4	CD44	ALYREF
	C2orf3					DDX5	TAF12	CENPF	SAMD11	RRM2	OPLAH
	C3orf26					CAD	SLC2A1	SERTAD4	CALCA	NCAPG	PIGT
	C4orf21					CDC25C	CREBBP	RUNX2	CCDC183-AS1		PRPF4B
	C4orf27					SRM	PMAIP1	ANOS1	PPP1R3C		PCF11
	C4orf43					H2AFZ	CCNB1	CDCA7L	C11orf53		VPS13D
	C5orf24					PREP	KAT5	OBSL1	ZG16		MSH3
	C5orf34					CCNB1	SUPT7L	MTURN	SMAD7		CHDH
	C9orf41					FOSL1	FOSL1	PHLDB2	ILDR2		PPFIBP2
	CA2					PYCR1	TAF4B	PRIM1	PLA2G2E		ERC1
	CAPRIN1					SNRPD3		TP73	PPFIA4		SFSWAP
	CAPRIN2					TERT		EVA1C	VWA5B2		EIF2B1
	CARD11					UCHL1		PRKCG	NA		CBX3
	CASP8AP2					TXN		ZNF496	EFEMP2		NAA10
	CBFB							ARNT2	NCAM1		HDGFRP2
	CBLL1							GAS7	AIFM3		RBMX
	CBX1							BRIP1	C1orf95		TRAPPC9
	CBX5							EFNB3	HR		UROD
	CCNA2							CCL26	OPRD1		CCDC51
	CCNB2							TGIF2	WNT6		SCO1
	CCND1							TOP2A	TERT		ZFR
	CCND2							MYBL1	ADAMTSL2		CHERP
	CCNE2							C5	SH2D6		CHD7
	CCP110							FANCG	BICC1		SARNP
	CCT2							KCNAB2	HCK		AFTPH
	CCT3							SERPINF1	NDRG2		BRIX1
	CCT4							ASPM	APBA1		MAL2
	CCT5							SLC38A5	KIAA0319		WDR11
	CD2AP							DMD	AKAP7		CRAT
	CD44							EDA2R	NA		PLA2G4A
	CDC20							ESPL1	DAPK2		STARD10
	CDC25C							VGLL1	PTPRO		NHP2L1
	CDC6							KIF20A	CCDC183		REPIN1
	CDC7							SCN8A	LCN15		C9orf142
	CDCA4							SPEF2	DCLK2		CDK13
	CDK1							FAM64A	DACT1		PAIP1
	CDKN3							HELLS	ST18		SYNRG
	CDO1							SYNPR	SLC18A1		FAM213A
	CDT1							LRRN4	FRMD3		LYAR
	CDV3							DIAPH3	PCYT1B		EPS15
	CENPE							RASSF5	PTGDR		DHFR
	CENPH							CDC25C	AXDND1		GPA33
	CENPI							FOXM1	RET		PLXNA2
	CENPL							KIF14	SLC9A3		SHPK
	CENPO							PRR11	MIAT		GLB1L2
	CENPP							BRCA1	MTMR11		POLRMT
	CENPW							FAM131B	PLA2G4D		PFKFB2
	CES1							RIBC2	HSD3B1		NUP37
	CETN3							SV2B	EVX1-AS		MGEA5
	CFI							PTCHD4	DPEP1		TRIM24
	CHAF1B							MKI67	IRX2		GALT
	CHEK1							KIFC1	SVOPL		SELH
	CHEK2							KIF2C	CRYM		RPA2
	CHTF18							TRIP13	ARG2		MAP2K6
	CHTF8							FBLN1	CA8		AKAP8
	CKAP2							NFATC2	NA		GLMN
	CLDN2							BUB1B	CHGA		TRAPPC11
	CLPX							B3GALNT1	PLA2G4A		PAN2
	CNN3							GPSM1	AQP2		WDR44
	CNNM3							SKA3	VEGFA		SART3
	CNOT7							GINS1	CPXM2		GTF2I
	CPT1A							LOXL3	FAM234A		MAGT1
	CREB1							CLSPN	MT1E		POLR2B
	CRIM1							NUSAP1	C10orf99		WASL
	CRP							CA11	MAN1A1		CD109
	CRYM							CHAF1B	SH3TC1		RFC2
	CSRP2							GABRP	GPER1		CTDP1
	CTBP2							ASF1B	CHN2		SORL1
	CTC1							CADM1	CDKN1C		TRIM47
	CTCF							GPR65	ADH1C		HSPBP1
	CTNNB1							CD70	VAC14-AS1		FHOD1
	CTPS							MCM7	SULT2B1		ALDH1A1
	CUBN							CCDC40	DISP2		MORC3
	CYBRD1							TGFBI	ADAM19		NUP85
	CYP2C18							FYN	FYB		CIC
	CYP2C9							CTSF	ACSL5-AS		SH3D19
	CYP3A43							HJURP	YBX2		TBC1D8B
	CYP3A5							REEP2			TCOF1
	DCAF17							NDC80			USP25
	DCK							PLK4			SLC4A7
	DCTD							FJX1			NBN
	DDX1							C18orf54			ACOT11
	DDX21							CNTLN			RFC3
	DDX5							NUF2			ARIH1
	DEK							PLEKHB1			ITFG3
	DHFR							CNTRL			MED17
	DHX15							MCM10			ADH1A
	DHX36							TMPO-AS1			MCMBP
	DIAPH3							KIF22			XRCC1
	DIS3							PSRC1			C2CD5
	DLD							NAV2			STK11IP
	DMD							HMGB2			PRUNE2
	DNAAF2							NLE1			NEO1
	DNMT1							TYMS			GNA13
	DRG1							GUCY1A3			WAPAL
	DSCC1							ARID5B			APAF1
	DTYMK							PVT1			IDH2
	E2F1							TMEM132A			KIAA1033
	E2F5							ETNK2			GMIP
	ECT2							RANBP17			LPCAT2
	EED							SERTAD4-AS1			SF3B2
	EEF1D							FANCB			CES2
	EEFSEC							SRGAP2			BRAT1
	EGFR							SPNS3			DDX46
	EHF							TTK			RAPGEF6
	EIF2A							EPB41L4A-AS1			LRWD1
	EIF2S1							TACC3			UNG
	EIF2S2							WDHD1			TRIM26
	EIF2S3							CELSR2			PYCRL
	EIF3A							POLA1			PARN
	EIF3E							MMS22L			SMARCAD1
	EIF3F										ACSL5
	EIF3L										TBC1D23
	EIF3M										LSM6
	EIF4A1										SURF1
	EIF5										TRPM4
	ELF2										USP7
	ENPP3										VPS13C
	EPHB2										PEX1
	EPHB3										CLMN
	EPHB4										KIAA1671
	ERGIC1										DIP2B
	ERH										NUP54
	ESRRG										TMX2
	ETAA1										CCAR2
	EVL										DHX30
	EXO1										SMC3
	EZH2										CLPX
	FAM108B1										TAF4
	FAM136A										RFX1
	FAM169B										THOC6
	FAM183B										PTRHD1
	FAM203A
	FAM82A2
	FASTKD2
	FBL
	FBP1
	FBXO5
	FEN1
	FGD1
	FGF1
	FGFBP1
	FIGNL1
	FKBP3
	FOXM1
	FRAS1
	FTSJD1
	FZD1
	G2E3
	GART
	GCDH
	GEMIN4
	GFER
	GINS1
	GJB3
	GLRX3
	GMPS
	GNAI3
	GNPNAT1
	GRSF1
	GRWD1
	GSG2
	GSTM1
	GTPBP10
	GTPBP4
	H2AFY
	H2AFZ
	HADH
	HAT1
	HAUS6
	HAUS8
	HBA2
	HBB
	HDAC2
	HDGF
	HELLS
	HEMGN
	HIST1H2AD
	HIST2H2BF
	HMGA2
	HMGB1
	HMGB2
	HMGB3
	HMGN1
	HMGN2
	HMGN5
	HNRNPAB
	HNRNPR
	HRSP12
	HSF1
	HSPA8
	IDE
	IFFO2
	IFITM2
	IKBKAP
	ILF3
	IMPA2
	IMPDH2
	INCENP
	INVS
	IVD
	KAT2A
	KCNE3
	KCNN4
	KCNQ1
	KDM1B
	KIAA0100
	KIAA0101
	KIAA0947
	KIAA1524
	KIF18A
	KIF20A
	KIF22
	KIF23
	KIF5B
	KIFC1
	KNTC1
	KPNA2
	LARP4
	LBR
	LIG1
	LIMD1
	LIPG
	LIPT2
	LPP
	LRAT
	LRIG1
	LSM2
	LSM5
	LUC7L
	LYPLA1
	MAGT1
	MATN2
	MATR3
	MBNL3
	MCM2
	MCM3
	MCM4
	MCM5
	MCM6
	MCM7
	MEIS2
	MELK
	METTL13
	MIS18BP1
	MKI67
	MOGS
	MRE11A
	MRPL1
	MRPL13
	MRPL3
	MRPS22
	MSH2
	MSH3
	MSH6
	MSI2
	MTBP
	MTF2
	MTHFD1
	MTRR
	MYB
	NAA15
	NACA
	NAP1L1
	NASP
	NCAPD2
	NCL
	NCOA4
	NDUFAF1
	NEUROG3
	NFIX
	NINL
	NMRAL1
	NNT
	NOLC1
	NOP56
	NOP58
	NOTCH1
	NOTCH2
	NRIP1
	NRM
	NSMCE4A
	NUF2
	NUP155
	NUP210
	NUP62
	NUTF2
	NXT1
	ORC6
	OTC
	P2RY6
	PA2G4
	PABPC1
	PAICS
	PAPOLA
	PAPSS2
	PCDH8
	PCNA
	PDS5B
	PDX1
	PECR
	PFKP
	PHGDH
	PIK3R1
	PITRM1
	PIWIL2
	PKDCC
	PLA2G4A
	PMS1
	PNN
	POLA1
	POLB
	POLD1
	POLD2
	POLE
	POLE2
	POLR1B
	PPARG
	PPAT
	PPID
	PPP1CB
	PPP2CA
	PPP2R3A
	PPP2R5E
	PQBP1
	PRC1
	PRDX4
	PRELP
	PRIM1
	PRIM2
	PRPF4
	PRPS2
	PSMA1
	PSMA6
	PSMB7
	PSMC3IP
	PTEN
	PWP2
	RAB1A
	RACGAP1
	RAD1
	RAD21
	RAD51
	RAD51AP1
	RAD54L
	RASA3
	RB1CC1
	RBBP4
	RBMXL1
	REG1A
	REG4
	RFC1
	RFC2
	RFC3
	RFC4
	RGS12
	RHOBTB3
	RNF138
	ROCK1
	ROR2
	RPA1
	RPGR
	RPL12
	RPL3
	RPL32
	RPS24
	RPS6KA6
	RRM1
	RRM2
	RRP15
	RRP1B
	RRS1
	RSF1
	RSRC2
	RUVBL1
	RWDD3
	SARNP
	SCARB1
	SCLT1
	SCOC
	SDC2
	SDC4
	SECTM1
	SEMA5A
	SERPINE2
	SET
	SF3A3
	SF3B1
	SFPQ
	SFRP1
	SFRP5
	SGPP1
	SH3BGRL
	SHCBP1
	SHMT1
	SKA1
	SKP2
	SLBP
	SLC12A2
	SLC13A1
	SLC18A2
	SLC19A1
	SLC25A5
	SLC37A2
	SLC40A1
	SLC46A1
	SLC4A7
	SMARCA5
	SMC1A
	SMC3
	SMC6
	SMOC2
	SMPD4
	SMYD2
	SMYD4
	SMYD5
	SNRPB2
	SNRPD1
	SNX5
	SOS2
	SOX4
	SOX9
	SP1
	SP3
	SPAG5
	SPATA24
	SPPL2A
	SQRDL
	SRRM1
	SRSF1
	SRSF2
	SRSF3
	SRSF6
	SRSF7
	SSB
	SSRP1
	STMN1
	STRAP
	STYX
	SYCP3
	SYT11
	TAF9
	TCF12
	TCF19
	TCP1
	TERF1
	TFAM
	TFB2M
	TGFBR1
	THOC1
	TIAM1
	TIMELESS
	TM9SF2
	TMEFF1
	TMEM107
	TMPO
	TMPRSS15
	TOP2A
	TOX
	TPMT
	TRAIP
	TRIM27
	TRIM28
	TRIM37
	TRIP13
	TRIP6
	TRMT11
	TRMT6
	TRNT1
	TTC30A
	TTC30B
	TTK
	TUBA3D
	TUBB
	TUBE1
	TUBGCP2
	TWISTNB
	TYMS
	U2SURP
	UBAP1
	UBE2E3
	UBQLN2
	UCHL3
	UCHL5
	UNG
	USP1
	USP14
	UTP3
	VBP1
	VMA21
	VRK2
	WDR12
	WEE1
	WTAP
	XPO1
	XRN2
	YWHAZ
	ZDHHC2
	ZFHX3
	ZFP62
	ZNF148
	ZNF207
	ZNF24
	ZNF277
	ZNF548
	ZNF593
	ZNHIT6

## Sheet: Supplementary Table 7
KEGG_TGFB	Melo_TGFB_CORE_GENES	Guinney_TGFB_1	Guinney_TGFB_2	Harmonizome_TGF beta signalling	Leach_TGFB	Li_TGFB3 pathway	Calon_F-TBRS	Calon_T-TBRS	Calon_M-TBRS	Calon_E-TBRS
ACVR1	TGFB1	ANGPTL4	ADAM12	ACVR1	FLT1	TIMP1	FLT1	TIMP1	C5orf23	ASAP1
ACVR1C	TGFB2	ARL4C	MAP2K3	ACVR1B	COL10A1	PLAUR	COL10A1	RAB31	RAI14	SAV1
ACVR2A	TGFB3	ATP13A3	MAN2B1	ACVR1C	IGFBP3	PMEPA1	IGFBP3	CLIC4	NA	WWTR1
ACVR2B	TGFBR1	CITED2	FMNL1	ACVR2A	NOX4	TGIF1	NOX4	MXRA7	AHNAK2	ZNF532
ACVRL1	TGFBR2	DLC1	CAPG	ACVR2B	MEX3B	LAMC2	MEX3B	SERPINE1	ZNF532	ARL4C
AMH	SMAD2	EGR2	IGFBP4	ACVRL1	GAS1	ITGA2	GAS1	INPP5F	CEP170	PALM2-AKAP2
AMHR2	SMAD3	FSTL3	NR1H2	AMHR2	INHBA	EPHB2	INHBA	GEM	POSTN	NRP1
BMP2	SMAD4	GADD45B	TRIP10	ATF2	VEGFA	CKS2	VEGFA	ANXA5	PALM2-AKAP2	CEP170
BMP4		IL21R	ELOVL1	BAMBI	CDKN2B	CENPF	CDKN2B	LMCD1	SPP1	BNIP3L
BMP5		JUNB	PNPLA2	BMP1	KIF26B	CDC42SE1	NA	CST6	VEGFA	RBMS1
BMP6		LIF	TIMP1	BMP10	FBXO32	BIRC5	FBXO32	RBPJ	ERRFI1	MYOF
BMP7		LIMK2	TRADD	BMP15	CALB2	BHLHE40	CALB2	RASGRP3	APOE	TGFB1
BMP8A		NEDD9	POLD4	BMP2	CTGF	BARD1	CTGF	PLAU	FBXO32	HIP1
BMP8B		NOX4	CTSB	BMP3	KANK4	ASPM	KANK4	LOH3CR2A	PCOLCE2	ANGPT2
BMPR1A		PDLIM4	S100A11	BMP4	NET1	VEGFB	NET1	ITGAV	EHD2	CDH2
BMPR1B		PRDM1	RELB	BMP5	HEY1	VEGFA	HEY1	MAP4	ENO2	VEGFA
BMPR2		RBMS1	SLC16A3	BMP6	SERPINE1		SERPINE1	KLF7	KCNJ8	UGCG
CDKN2B		RUNX1	LGALS1	BMP7	ESM1		ESM1	ABHD2	PLAUR	PLOD2
CHRD		SERPINE1	CYBA	BMP8A	TIMP3		TIMP3	BMP1	TANC2	IDS
COMP		SLC2A3	SLC43A3	BMP8B	SYNE1		SYNE1	KCNK1	VCAN	RNF13
CREBBP		SPSB1	RIN3	BMPR1A	BHLHE40		BHLHE40	RGS16	CD109	SPOCK1
CUL1		TMEM49	RRAS	BMPR1B	PLAUR		PLAUR	ATXN1	CDKN1C	WWC2
DCN		TMEPAI	CTSD	BMPR2	APBB2		APBB2	NMB	PLA2G16	FAP
E2F4		TNS1	COL15A1	CITED1	FGF1		FGF1	EGR2	AXL	EMP1
E2F5		TRIB1	ZYX	CITED2	ANGPTL4		ANGPTL4	IL1RN	KANK4	COL5A2
EP300		TSKU	ICAM1	CREBBP	LMCD1		LMCD1	KLF10	PLOD2	ALCAM
FST		UGCG	STK10	DCP1B	PGM2L1		PGM2L1	APOD	ULBP2	VCAN
GDF5		VDR	CAPNS1	EP300	ANOS1		KAL1	PIK3IP1	RASSF8	CALD1
GDF6			LOXL2	FKBP1A	TNFAIP6		TNFAIP6	CRIP1	TBC1D8	AKAP13
GDF7			ITGA5	FOSL1	OSGIN2		OSGIN2	SLC5A3	SERPINE1	CHMP2B
ID1			RAC2	FOXH1	PODXL		PODXL	NR4A3	SOX11	STX7
ID2			BCL3	GDF1	PCDH9		PCDH9	EVI2A	DOCK4	MAP1B
ID3			ECE1	GDF10	MEDAG		C13orf33	FAM102A	SULF1	DCBLD2
ID4			TLN1	GDF11	RASGRP3		RASGRP3	TIAM1	IER5L	PTRF
IFNG			ACTN1	GDF15	LINC00312		LOH3CR2A	ALOX5AP	C15orf52	FBN1
INHBA			GMPPA	GDF2	SPSB1		SPSB1	ZNF365	FGD6	LRRFIP1
INHBB			SLC25A1	GDF3	FN1		FN1	TNFSF4	PDLIM7	SLC25A36
INHBC			APOBEC3F	GDF5	GADD45B		GADD45B	PPAP2A	EBF1	SULF1
INHBE			MGAT1	GDF6	TRIB1		TRIB1	PKIA	AMIGO2	2010-09-01
LEFTY1			LIF	GDF7	STK17B		STK17B	FBXO11	PTPRM	ACVR1
LEFTY2			ANXA2	GDF9	KLF7		KLF7	DCLRE1C	BHLHE40	PAPPA
LOC728622			MYH9	GDNF	LRRC8C		LRRC8C	SOX4	BACH2	GNB5
LTBP1			PFN1	HRAS	FNIP2		FNIP2	C18orf1	OLFML2B	CAMSAP1L1
MAPK1			FHOD1	INHBA	FRMD4A		TGFB2	NPTX1	APBB2	QKI
MAPK3			PIK3CD	INHBB	CNTN1		FRMD4A	CSGALNACT1	MFGE8	PALLD
MYC			KDELR1	INHBC	NGF		CNTN1	TMOD1	MYADM	TNFRSF21
NODAL			GM2A	INHBE	NUAK1		NGF	ATP1B1	SLC16A6	NRP2
NOG			IQGAP1	JUN	EFNB2		NUAK1	CCR4	ACTN1	UBE2H
PITX2			MICB	JUNB	TSPAN2		EFNB2	CD83	OLR1	FERMT2
PPP2CA			MAPKAPK2	JUND	RNF150		TSPAN2	LRIG1	DPP4	CDC42BPA
PPP2CB			HSD3B7	LEFTY1	CHST11		CHST11	ADO	TRNP1	ELK3
PPP2R1A			SHB	LEFTY2	EGR2		EGR2	LRBA	IGFBP4	CALU
PPP2R1B			UNC93B1	MAP3K7	DAAM1		DAAM1	DIXDC1	B3GALNT1	OSBPL1A
RBL1			LGALS3BP	MAP3K7CL	PALLD		PALLD	SYNJ2	PCDHB2	CLIC4
RBL2			SDC1	MAPK1	GPR161		GPR161	RIMS3	ABLIM3	SMAD3
RBX1			MOV10	MAPK10	CALD1		CALD1	JUN	LMTK3	PICALM
RHOA			B4GALT1	MAPK11	ANXA8		LOC728449	CD96	HTRA1	PLAU
ROCK1			COL6A2	MAPK12	MIR503HG		MGC16121	PRKCD	CLDN11	FN1
ROCK2			NAGA	MAPK13	HIVEP2		HIVEP2	S100PBP	TMCC3	RHOQ
RPS6KB1			P4HB	MAPK14	RHOU		RHOU	HLF	DPYSL3	LRP12
RPS6KB2			NFKB2	MAPK3	KDM6B		KDM6B	ABCC4	ADAMTS2	FGFR1
SKP1			ALDH3B1	MAPK8	FOXP1		FOXP1	CXCL13	LOC641518	BAG2
SMAD1			FURIN	MAPK9	SEMA7A		ELMOD1	PPARG	MYH10	CCDC88A
SMAD2			PDLIM7	MSTN	PTHLH		SEMA7A	AHCYL2	CST6	KLF7
SMAD3			MYO1E	NODAL	PMEPA1		PTHLH	AQP3	SKI	ANXA3
SMAD4			FOSL2	NRAS	HAS2		PMEPA1	TSPAN13	ELK3	PTPRR
SMAD5			ECM1	RRAS	TGFB2		HAS2	SLC1A4	PHLDA1	RDX
SMAD6			EMP3	SKI	SNORD114-3		SNORD114-3	TFEB	KAL1	MPDZ
SMAD7			MMP14	SKIL	GRB14		GRB14	ITGAE	CCDC88A	TRAM1
SMAD9			VCL	SMAD1	LIF		LIF	APOBEC3G	CYTH3	COL4A2
SMURF1			CAPZB	SMAD2	TSHZ3		TSHZ3	CDYL	ATP10A	STAG2
SMURF2			POFUT2	SMAD3	PDLIM4		PDLIM4	IL7R	ITGA5	TPM4
SP1			ENG	SMAD4	ZNF365		LOC728264	IL9	SLC43A3	BGN
TFDP1			TNKS1BP1	SMAD6	PDGFC		ZNF365	ZNF238	ZNF281	NOTCH2
TGFB1			LRP10	SMAD7	JUNB		PDGFC	MYH6	ADAM12	BMPR2
TGFB2			FLII	SMAD9	CILP		JUNB	GPR35	HSPG2	TM6SF1
TGFB3			TRPV2	SMURF1	RAB30		CILP	MB	MSR1	RRAS2
TGFBR1			LMNA	SMURF2	BPGM		BPGM		LAMC1	MEF2A
TGFBR2			ITGA3	SNIP1	ARHGEF3		ARHGEF3		APOC1	ZNF281
THBS1			PTPN18	TAB1	PGBD5		PGBD5		PDLIM4	CALCRL
THBS2			COL6A1	TGFB2	TAGLN3		TAGLN3		VSIG10L	UBE2W
THBS3			GALNT5	TGFB3	TUFT1		TUFT1		PACSIN3	PTPN14
THBS4			DGKA	TGFBR1	GPR183		GPR183		LARP6	DPYSL3
TNF			TCIRG1	TGFBR2	S1PR5		S1PR5		THBS1	IGFBP5
ZFYVE16			CSF1	TLL1	CLDN4		CLDN4		CXCR7	GPR176
ZFYVE9			SH3BGRL3	TLL2	MBOAT2		MBOAT2		GABARAPL1	FADS3
			LHFPL2	ZFYVE9	CNNM4		CNNM4		SLC11A1	TRIB2
			EHD2		DNAJB5		DNAJB5		GADD45B	COL8A1
					C3orf52		C3orf52		BTG1	ODZ3
					DHRS2		DHRS2		MMP8	MACF1
					SOX4		SOX4		ITGAV	TMEFF1
					CARMN		EPHA4		SPHK1	AKT3
					EPHA4		COL27A1		GDF5	MBNL2
					COL27A1		SMAD7		ABHD2	LAMA4
					SMAD7		F2RL1		HPGD	TRAK1
					F2RL1		LOC100128178		KIAA1217	ABCA1
					ERN1		RASL12		PECAM1	EMCN
					DNM3OS		SLC35F2		PDE4DIP	AIDA
					RASL12		SETBP1		FLCN	FAM129A
					SLC35F2		DOCK10		THBS3	THBS1
					SETBP1		C5orf13		CXCR4	PIK3CA
					DOCK10		DNAJC18		GPX3	SERPINB2
					NREP		DACT1		TM6SF1	PERP
					DNAJC18		WNT9A		DLC1	MCTP1
					DACT1		ETV6		FKBP1B	PDP1
					WNT9A		FGF18		S100A2	OSMR
					ETV6		HBEGF		BEAN	POLR2K
					FGF18		TNC		NMB	MAP1LC3B
					HBEGF		SDC1		NAV1	EZR
					TNC		KIAA1755		TREM1	ADAM10
					SDC1		EDN1		PDK4	ARPP19
					KIAA1755		ITGB6		MEF2A	LTBP1
					EDN1		MURC		ST3GAL6	CLDND1
					CAVIN4		PTGS2		CDK14	DUSP3
					PTGS2		PLEK2		SPTBN1	TXNIP
					PLEK2		LOC201651		CAMK2N1	SUSD5
					AADACP1		STEAP2		RUNX2	ZEB1
					STEAP2		SLC46A3		SLIT3	BACH1
					SLC46A3		SNX30		USP46	AZIN1
					SNX30		RYBP		LRRC32	MAP4K5
					RYBP		TMEM49		ANGPT2	DGKA
					SORBS2		SORBS2		FADS3	LEPR
					HIC1		HIC1		ADAMS	PRKCH
					NEDD9		NEDD9		CD151	PLEC
					ARHGEF40		ARHGEF40		RGS16	TCF7L2
					IFIH1		IFIH1		SLC44A2	BCAT1
					GZMK		GZMK		GULP1	LBH
					VEPH1		VEPH1		MID2	PEA15
					PIK3CD		PIK3CD		LYNX1	SLC39A6
					IL6		IL6		COL22A1	DNAJB4
					YIPF5		YIPF5		BNC2	APLP2
					SKIL		SKIL		SDCCAG8	PDLIM5
					RASD1		RASD1		ORAI2	SAMD9
					JARID2		JARID2		MMP19	DEGS1
					IL11		IL11		DENND3	STC2
					SNAI1		SNAI1		ZEB1	MLLT10
					SOX6		SOX6		DNASE2	NMD3
					STK38L		STK38L		ADAMS	SLC29A1
					NKX3-1		NKX3-1		FST	ATP6V1C1
					CDH6		CDH6		IL1RAP	TLK1
					PELI1		PELI1		AZI2	PPAP2B
					PRDM1		PRDM1		SOCS6	FXR1
					PDPN		PDPN		MRC2	TGFB2
					WNT2		WNT2		UBXN2B	RANBP9
					LMO4		LMO4		HTRA4	CHMP1B
					ODAPH		C4orf26		SPOCD1	ATP6V1G1
					CACHD1		CACHD1		ADARB1	MCL1
					PRR5L		PRR5L		ANO4	SPTBN1
					CEMIP2		TMEM2		DFNB31	NCOA3
					DDX10		DDX10		RGS1	SMARCA2
					MTSS1		MTSS1		SDS	MCFD2
					CLDN14		CLDN14		DCLK1	TRIM23
					KDM7A		JHDM1D		OBSL1	NAB1
					SLC19A2		SLC19A2		TMEM180	MAP3K7
					PLCE1		PLCE1		C21orf7	TPP1
					PRR9		PRR9		GNG11	FZD6
					MEGF9		MEGF9		CCL7	MMP14
					GOPC		GOPC		UPP1	KIDINS220
					ANKRD44		MSC		FZD4	HMOX1
					MSC		PPP1R14C		FCGR1B	SPSB1
					PPP1R14C		PKNOX2		DPH3	BICD2
					PKNOX2		MSX2		N4BP2L2	ZFHX3
					MSX2		SNCAIP		GRAMD1B	OSBPL8
					SNCAIP		SLC35F3		GLI3	WSB1
					SLC35F3		LOC727930		FBLN5	APPL2
					HS3ST3B1		HS3ST3B1		KLF10	USO1
					MEOX1		MEOX1		CLEC5A	DDA1
					MIR181A2HG		E2F7		MAMLD1	PRKAR1A
					E2F7		AUTS2		TCEAL3	IL6ST
					AUTS2		FUT4		SEMA4B	IFNGR1
					FUT4		DLX2		IRS1	SNX3
					DLX2		TBX3		GPC1	TAB2
					TBX3				WBP5	YWHAZ
									MYOZ1	SLC6A8
									FPR3	APBB2
									PROC	MAF
									FNDC3B	CCNG2
									FZD10	SAR1A
									MRO	RC3H2
									ADM	CCL2
									PLXDC2	PDLIM7
									MBD6	HPS5
									LDLRAD3	SLC7A11
									SLC22A4	ICAM1
									SH2D3C	FHL1
									KCNK10	IFI16
									FRY	VAMP3
									PMEPA1	FAM198B
									RIN3	F2R
									MOAP1	RGS4
									TMEM223	DNASE2
									DIO3	JAG1
									TTC6	IL32
									IL1RL1	SRGN
									DIO3OS	NCK1
									CPE	DKK1
									FAM89A	BEX4
									CD300LF	TES
									SLC29A1	MYO6
									FMNL2	ANTXR1
									MTUS1	NUPR1
									GRB10	TUG1
									FAM110B	TCF4
									LOC646903	RASA3
									CRTAC1	ZMYM6
									C5orf62	SS18
									DOCK9	RAB23
									TLR7	CELF2
									NMBR	PRKCI
									ALOX5	B3GNT2
									DNM3	KIAA1033
									LHFPL2	ARF6
									ITGA2	GOLGA2
									FGF18	ANKRD12
									IFIT2	PARVA
									TGFBR1	NID1
									BTC	CLIP1
									TANC1	2011-09-01
									CDK5RAP2	EID1
									FLRT2	MET
									FAM27E3	PTPN12
									MGC24103	SCARB2
									TSPAN2	C3orf52
									SLC31A2	PROSC
									SPRY1	HSP90AA1
									TNFRSF12A	ITGA2
									RGL3	HIPK3
									FHL3	AOX1
									LOC283033	TJP1
									LDB2	PRNP
									ATP11B	LAPTM5
									DAPK1	ARL6IP5
									GAL3ST4	NA
									TMEM163	SQLE
									ABCD1	SEC23A
									LTB4R	FKBP1A
									SLC6A8	SOAT1
									ALOX5AP	TNFSF18
									MASP1	NPTX1
									TMEM51	RAB3B
									XRCC6BP1	BCL2L1
									RNF17	CREG1
									LAIR1	ITGB3
									ZNF618	RIOK3
									ADAM17	PKN2
									DUSP1	ST6GALNAC4
									DHX58	IQGAP1
									NCEH1	TRIO
									SLC22A15	TPR
									NCOR2	DAB2
									ZNF555	ITGB4
									HOXC10	GNS
									ARL9	PPP1R2
									TSKU	LIG4
									SPATA12	LYPLA1
									C1orf204	PAK2
									CHD3	CLDN1
									IQCG	RNF146
									LOC100128501	EIF5A
									SLFN5	PTK2
									CCDC40	NBN
									S100A11	CPNE3
									MAPK8IP3	RAB14
									TM7SF4	PANX1
									AICDA	ARNTL
									PLEKHA7	TWSG1
									C1orf106	TSPAN3
									UNC5C	IGF2BP3
									MYOZ3	PVR
									ADCY2	YY1
									KCNH3	PHTF2
									IL28RA	CDK17
									JAG1	SLC6A15
									MAP3K2	HIST1H2BE
									COL8A2	TBL1XR1
									TPST1	BCAP29
									FGF7	CSNK1A1
									DKK1	HDGFRP3
									PRRG4	CBS
									PPARD	CD58
									GPR157	GLUD1
									AREG	SLC16A1
									FER1L4	SPAG9
									UNC5B	PPFIBP1
									LOC100240734	CREBL2
									RP1L1	PSEN1
									NUPR1	RYK
									PKIA	F2RL1
									IQCH	MAX
									WRNIP1	ARF4
									MCOLN3	KIAA1109
									TTC7A	B4GALT1
									RAB23	ROCK1
									PHF17	HSPG2
									EVX1	TANK
									FPR1	RAC2
									AQP9	PXN
									SIM1	TM9SF1
									CACNA1G	ECE1
									NFKBIL2	IL8
									FAM84B	DSTYK
									FAM7A3	SCAMP1
									PEX14	PLD1
									MBOAT7	LUC7L3
									GUCA1A	TPM1
									RUNX1	PLAA
									BEST1	ARFGEF1
									SPAM1	KDELR1
									ADAMTS18	CCPG1
									HCFC1R1	LAPTM4B
									PPOX	GLUD2
									STOX2	SERPINB9
									SPATS2L	PTP4A1
									TOP1P2	ATP2B1
									ARL4A	HSPA13
									VSIG1	WDFY3
									P4HA2	MDFIC
									KCP	TMCO3
									TRIM55	IFI27
									LOC283050	POLG
									RHOB	RALB
									DISP1	MTUS1
									MMP14	SOS2
									MMP7	OGT
									ABCG2	ITGA6
									ABHD8	GNB1
									ARL5A	CBFB
									G0S2	SPIN1
									CMTM1	LMAN1
									FFAR1	PPPDE1
									MYH8	UBA6
									TES	ATP2B4
									SEMA6B	CDC73
									CES1	WNK1
									SLC10A2	ZNF22
									KLHL6	LPP
									LAPTM5	FLI1
									CLDN12	NEDD4
									GPR26	PCDHGA3
									LOC151438	PPP1R12A
									C1orf150	PON2
									PEX2	UBE2D3
									FAM113B	TTC3
									FABP6	MEIS3P1
									SNTB1	CSDA
									LIMS1	TMOD3
									KLF15	PTPN11
									SOAT1	SH3BGRL
									SH2D1B	EIF3A
									RNASEH2B	PHACTR2
									MET	CRK
									SLC39A12	UBE2J1
									KRT13	RYBP
									RAB3B	DOCK9
									MAN2A2	SDPR
									CNBD1	NCKAP1
									VASH1	CLDN11
									SEC22C	NFAT5
									UBQLNL	SHC1
									SUCLG1	UBE2G1
									ZFYVE19	RPRD1A
									RIF1	PPFIA1
									RHOBTB2	EPAS1
									UNC80	NFATC2IP
									ARMC8	EPB41L5
									CADM2	FGF2
									C3	KLHL7
									SLC8A1	SGPP1
									ABCC3	HERC4
									DPY19L1	MICAL2
									TSPAN5	SP110
									AAA1	GSN
									SLC26A10	CCNA1
									SMAD7	SEC14L1
									HAMP	RAB5C
									MERTK	RAD21
									TRIM62	PTGS2
									TP53I11	MAP3K2
									CLDND2	UTP3
									SLC16A10	GLIPR1
									AMPH	NAA35
									ZNF687	NBR1
									CNTNAP3B	TAF9B
									TPM1	NEDD9
									GPX7	TOX4
									NCRNA00113	FLRT2
									MTHFD1L	MBNL1
									NOS3	LOXL2
									LOC286437	EPB41L3
									SLC24A2	NFIB
									RNF6	LIMS1
									SERINC2	CALM1
									PSME4	TMX1
									C8orf55	SIRPA
									TSPAN3	DCTD
									CADM1	CHP
									SLC16A3	NF1
									LOC154822	PAFAH1B1
									TFAP2C	ACBD3
									FAM40B	TFDP1
									IL3RA	FEM1B
									IFIT3	HHLA3
									SH3GL2	SYNM
									GLCCI1	YIPF5
									KRTAP11-1	NFYA
									C1orf91	MGEA5
									EPAS1	LYN
									OR10D3	KITLG
									ASIP	CEACAM1
									TDRD9	SNAP23
									YPEL2	TPP2
									MIA3	NRAS
									BTBD19	ASF1A
									GPR84	XPO7
									PHC2	CDC5L
									MGST1	RASA1
									MFAP3L	2007-03-01
									NR4A2	IL13RA1
									GLUL	ITPR3
									TLE3	GLG1
									MAPKAPK2	KPNA1
									DDA1	ATP13A3
									TPD52L1	EXOC5
									FOXD4	LIPG
									GNB4	ABCF2
									LSR	IL1RL1
									SMURF1	ASNS
									C2orf40	HSP90B1
									FKRP	ATG5
									CLCN4	ELL2
									OSM	WAC
									HECW1	ATP6AP2
									DIRAS2	FAIM
									CLVS1	ABI1
									MME	ADH5
									ZNF549	PDE4B
									2001-12-01	PWP1
									SKIL	ASPH
									SS18	DNAJC10
									DGCR6L	SELT
									RWDD2A	2002-09-01
									MBD4	GLUL
									RUNX1T1	ENO1
									PXN	PTPRF
									LOC283104	CAPN7
									ECE1	RBM9
									FZD7	C5orf28
									RNASE4	EIF4G1
									PRIM2	HSF1
									BTBD11	HSPH1
									TLX3	NONO
									HP	IKBKB
									ZNF589	TNFRSF10C
									TRIO	TMEM41B
									PRPF40B	PTPRO
									SOX18	KPNA4
									DDHD1	SPTLC1
									CLPS	NRCAM
									ERMP1	RAB5A
									SLC16A8	TCF25
									CDKN1A	NUCB1
									AK7	RCN2
									STX6	ZNF148
									PHYHD1	LAMP1
									PCBP3	SMC3
									OLFML3	SOS1
									ZBTB16	GTF2I
									C9orf117	RNFT1
									SOX4	IL1A
									PCDHGB8P	ITGA4
									EYA2	SLC16A3
									TMTC1	RBM25
									EN1	USP34
									ELL2	ANXA4
									SLC45A3	UBXN4
									HRG	ETS1
									DENND5B	DIAPH1
									MDFIC	SYPL1
									TGM2	EXTL3
									GPD2	CALR
									HBEGF	MGAT2
									AKR1C2	CREB1
									GLDN	G3BP2
									OCIAD2	SLC4A7
									LONRF3	KLHL9
									MAP9	ELF1
									LOC283454	YWHAB
									NTRK2	CCDC6
									SLC6A12	SELE
									IL18RAP	MFSD6
									PLEKHA5	SORBS3
									NT5DC4	CYP51A1
									CPD	CD44
									ANKRD29	RAPGEF2
									PCMTD1	PIGC
									FAM178B	EDEM3
									ZFP36L1	ATP6V1A
									SMURF2	ZFR
									SIGLEC8	USP10
									LOC284454	CPD
									LOC401097	WTAP
									C17orf91	GDE1
									NLRP12	DHX9
									USP53	UTRN
									C19orf59	CDC27
									NPR1	GFRA1
									FMNL3	TWF1
									SLC41A1	STIP1
									KCNA3	PSAT1
									CACNA2D1	GMFB
									ARID3B	TNFRSF10D
									GAPT	RERE
									BLOC1S2	COMT
									IGF2BP1	NUP50
									PCNX	CD164
									SCD	TGOLN2
									CCDC157	WIZ
									BLMH	ENC1
									SLC5A7	M6PR
									MFI2	S100P
									FKBP15	PGRMC1
									TRMT1	RAD23A
									FCGR3B	NUDT4
									TEX14	LIN7C
									OK/SW-CL.36	GPD2
									COX15	RABEP1
									MEX3D	VDAC1
									LTA4H	MED20
									AKR1C1	DMD
									CNIH4	EML4
									NPTXR	SPRY2
									TP53INP2	SLC11A2
									C12orf59	SLC33A1
									KLHL29	SMAD5
									LARGE	BCLAF1
									MMP2	BUB3
									KCNC3	NUS1P3
									NAPSB	SENP3
									ACADVL	ZWILCH
									C1orf126	PSG6
									CYP19A1	MAPK1
									TNNT2	MANEA
									NRK	SPAST
									MSTN	SNRNP27
									CYLD	RNF115
									RGS8	PSPH
									HDGFRP3	TOR1AIP1
									HS3ST5	MED6
									LOC255167	EPRS
									KCNIP2	VPS41
									IL17RB	USP46
									ANG	SMEK1
									FLJ13197	YWHAE
									TPSB2	SCYL2
									FURIN	CTH
									NEK6	HIPK2
									CD58	ACLY
									PYROXD1	TNFRSF10B
									ALK	PRKACB
									GOLT1A	GBX2
									CNKSR3	MT1E
									CHD9	FBXW11
									RHOH	MT1X
									L3MBTL4	DDX18
									HAL	TRRAP
									S100A8	CLPTM1
									NLRC4	GRB2
									PTGER3	PAPOLA
									CLP1	PREPL
									SLC35F4	FNDC3A
									IL27RA	MT1M
									PARVA	NFYB
									CARD11	POT1
									MTMR11	PRPF4
									FSTL5	GGA3
									CSN1S1	SNAPC3
									ANK1	SRSF2IP
									BCAS4	ABCB1
									PPIH	CFLAR
									DIXDC1	KIAA0494
									FOS	C1orf144
									MIA2	PTMS
									FOXQ1	KPNA6
									MNDA	C6orf106
									SLC1A2	RPE
									KIAA1274	MAGT1
									COQ2	SLC26A2
									WLS	ABCC1
									MSRA	TPD52
									NR4A3	LRP8
									APOC2	SYNCRIP
									GSN	PCBD1
									TFAP2B	MAPKAPK2
									CCNA1	SLC1A4
									LRRC1	SMARCC1
									PRDM14	SLC7A1
									SMAD6	METAP2
									ST8SIA2	ANKFY1
									PHGDH	CLCN3
									TMEM111	SNX4
									PSEN1	MBTPS1
									HIPK2	ALG13
									ARPP21	GPR56
									SBNO1	FOXJ3
									SP100	MFNG
									NEDD9	AP1S1
									PKD2L1	DCTN4
									FBP1	TSN
									TTC12	TRA2B
									FAM71F2	RIPK1
									TOPORS	SERINC3
									B3GNT5	GM2A
									GPR25	TAGLN2
									EWSR1	SMG1
									ADC	OSBP
									FBXO9	QPCT
									DYX1C1	MAN1A1
									CELF6	SH3GLB2
									TMEM38B	FUCA1
									TMED5	APBA1
									ZNF527	GSPT1
									MEX3C	MCM4
									LRRC27	H2AFY
									GCHFR	RANBP2
									PGLYRP2	HADHA
									LMX1A	TLR4
									GPR34	DAPK3
									CADM4	ELP3
									RIT2	SETD8
									UTY	ARFIP1
									ARFGEF2	ZFY
									NUP62CL	C19orf6
									PDCD1	TGFBR2
									PTPDC1	BSG
									PWRN2	NETO2
									PTPRZ1	ENG
									CDK3	MAPK14
									RBP4	ADD1
									PLAC1L	FAS
									C12orf49	CD46
									LOC339807	ARF3
									DYNC1H1	HMGA1
									LRRC6	AGFG1
									EFCAB5	HNRNPC
									SLC46A2	MYO9B
									NCR3	YAP1
									TCEB3B	DDX3X
									TUBE1	PCK2
									FCRL1	PRPF40A
									GPR37	SEL1L
									RALA	RAB6A
									SYTL1	NOLC1
									NKTR	MAPRE1
									CES4	CDV3
									CAMP	SKAP2
									DDX52	ACTR2
									EPB41L5	ZC3H15
									FOXG1	ZMYND11
									GOLGA8IP	ITPR2
									FLJ33996	DAZAP2
									GGT7	EDC3
									SLC35D2	PCYOX1
									TCTN2	MAP2K2
									MYO6	TFG
									SLC44A5	KCTD20
									ATP13A3	MTMR1
									LIPG	CAPRIN1
									DENR	PIP5K1A
									ZNF540	HNRNPH1
									TPTE2P1	C14orf101
									POU3F1	TMED2
									BOLL	CLN5
									A2ML1	GRLF1
									SH2D4A	MPZL1
									LOC100287525	ROD1
									SERPINB11	SH3BP4
									TBC1D10C	AP2B1
									IL18BP	PRKDC
									SDC1	SEC23IP
									GPR110	RRN3P1
									TPSAB1	NUMA1
									SSH2	GDI2
									C14orf109	ME2
									DNAL1	CYB5R4
									NDP	DCLRE1C
									FGFRL1	NAA15
									XPO1	NNT
									MKI67IP	TRIM27
									SLC7A1	DLG1
									ALDH1A1	IGF2R
									PDXK	GTF2F1
									RDH12	TUBGCP2
									DNMT3B	ERC1
									CYP2W1	COPA
									SYT2	DLAT
									CLIP3	SCP2
									C9orf9	MAGOH
									DDX28	SRP72
									NSFL1C	TLE4
									SPDEF	MAT2A
									AGAP3	UBE4B
									CCDC123	FAM120A
									KLF12	SOCS2
									SPINT1	CANX
									MIR155HG	SSR1
									DDX3X	AASDHPPT
									LOC158696	API5
									ID3	SLC30A1
									LOC728431	GGA2
									B3GNT7	VAC14
									MAB21L1	KPNA3
									TGIF1	TTC37
									FAM82A2	SSB
									LOC100133131	C1orf103
									RNFT1	ARF1
									LCK	2006-03-01
									IL1A	RELN
									MXD1	ARHGDIA
									REPS2	C20orf30
									C11orf75	PNO1
									MLPH	ADD3
									CCDC63	PSME4
									ENO3	TFRC
									RABGAP1L	PRPF4B
									SORL1	RAB1A
									PHACTR1	RHOBTB3
									ERBB3	ZNF192
									C11orf63	CHD4
									LOC731157	ATP1B1
									CCDC114	EIF1AX
									CHERP	DEDD
									ROCK1	MOBKL1B
									CPEB3	TP53
									TYRO3	TMBIM6
									CRX	HPCAL1
									FARP1	ANAPC5
									ESR2	STX16
									ISM1	EIF4E
									UBE2E1	MBTPS2
									BLID	COMMD10
									WNT4	ERLIN1
									PTPN22	SRSF10
									LOC285423	PSG3
									LRPAP1	FKBP15
									TNS1	GLYR1
									RALGPS2	STS
									SEMA7A	TIA1
									ADAMTS19	ANP32A
									C17orf66	SYNJ1
									SNAI3	KCTD5
									DSTN	NFYC
									STOM	LARP4B
									KCNIP4	KDM6A
									TACC2	POLR2E
									SLC25A30	WDR1
									CXorf31	CCT2
									TP63	STX3
									SLC5A12	AMD1
									RRAD	PDE8A
									HAPLN1	U2AF2
									LTBR	BRCC3
									SYT14	SERBP1
									TNFRSF10D	KIF5B
									2003-03-01	HSPD1
									CCDC68	POLDIP3
									AK1	YKT6
									CALHM3	UBE3B
									MAP4K2	SEC63
									MAP1LC3A	G3BP1
									IL1R2	ILF3
									KIAA0317	CYB5B
									SCGN	ROCK2
									CNTNAP3	PTBP1
									AGPAT2	KIAA0776
									GNRHR	AGA
									AGRP	GATC
									HES1	GPR137
									DMD	GFPT1
									MTMR3	STAM2
									EML4	CDYL
									DNASE1	SMPD1
									PNKD	MARCKS
									ACER3	UBE2G2
									NPAS1	EPB41L2
									PSEN2	AKIRIN1
									MAPK8	MCM3AP
									LOC553137	GART
									UTRN	ESF1
									BUB1	CLINT1
									DCUN1D3	SRPR
									C8orf8	SEL1L3
									CDH1	SLC35A2
									IGKC	SDHC
									EDNRB	MMP1
									CDS1	AGPS
									GATA4	PLXNA2
									WIPI1	HNRNPR
									PHTF1	GRAP
									FTCD	SRRT
									ZNF79	KIAA0182
									SH3RF3	C6orf62
									C21orf67	ORC5L
									FLJ30375	NUDT21
									ZFP41	LSS
									GLRX	CTSS
									C10orf95	PDCD4
									ID2B	TBX1
									LOC541473	RNF14
									C6orf195	DIMT1L
									FNDC5	PLEKHB2
									WDR52	SRSF1
									SPINK5	CSTF2T
									LOC642587	HS2ST1
									RGS12	CSNK2A1
									TGM5	TOP1
									CYGB	PTPRB
									SYT5	LSM12
									LOC389634	USP1
									LOC121952	ZFPL1
									DEFB124	TSPAN12
									CYB5A	SLC35A3
									MYO5BP2	UBE2K
									P2RY11	CCND2
									RNF183	DSCR3
									ABHD5	GCLM
									C15orf62	PAPSS2
									TRIM2	SEMA3C
									LOC643837	SRPK1
									PRSS21	GOT1
									SLC6A4	ACOT7
									TBC1D16	DCAF7
									ICK	IDH3A
									AQP3	GALNT2
									OR51E1	PRPF6
									MINK1	YBX1
									ZNF800	UBE2N
									OLIG2	PPIF
									UNC13C	HSPA9
									RNF166	LARP4
									LOC729178	CYP20A1
									ST18	SLC35D1
									PDPN	EPHB2
									PPP2R2C	TFAM
									GAD2
									KCNK13
									C14orf56
									KLK2
									LRRC43
									TRAIP
									TSPAN13
									CACNA1E
									FAM71B
									BPY2
									DBF4B
									SYTL3
									CYP2F1
									OR1J4
									GBP6
									PLCG1
									LIPJ
									TPD52
									KLHL11
									C9orf44
									LRRC37BP1
									TMEM207
									TFEB
									TRIM36
									SLCO2B1
									PRRSL
									PPM1H
									CLDN23
									TRPM3
									AMBRA1
									SLC31A1
									ASB15
									NKG7
									C20orf7
									C12orf48
									C18orf8
									SNX7
									LHX6
									USP22
									TLR3
									TASP1
									SNX10
									SLC4A11
									RAPGEF3
									TFCP2L1
									APOC4
									HOXB8
									NEB
									QPCT
									SGCB
									DUSP16
									ICOSLG
									CAPN5
									EHF
									ENOPH1
									DGAT2
									TIAM2
									INADL
									N4BP2L1
									LOC149773
									TFR2
									HN1
									SLC23A3
									LOC646576
									CYP27A1
									KIAA1244
									HPS4
									PNPLA7
									CKLF
									GPR125
									PTH2R
									ESR1
									PAQR5
									ENG
									DNAJC6
									AACSL
									OR4D2
									ATP2B2
									PARP10
									SLC24A1
									LFNG
									CYP4Z2P
									ABCG1
									EPB41
									SLC6A15
									PKD1L2
									KLF14
									ARHGAP11A
									LOC441461
									RHEB
									SRRM3
									SERHL2
									POPDC3
									APOL6
									CLDN6
									TBC1D2
									GCG
									NSUN7
									C12orf37
									KIAA2026
									FANCC
									RSPO2
									CCR7
									SCCPDH
									PSG7
									C14orf142
									IQCF3
									CN5H6.4
									LPAR3
									ST14
									ST8SIA1
									FAM65C
									CXXC4
									ASGR1
									ZAN
									C1orf64
									CNTN5
									OPALIN
									RASGEF1B
									LOC100240726
									SPATA2
									SLC36A4
									FBXL17
									SVEP1
									ATP9A
									PRAM1
									OGFOD1
									CEACAM21
									CIT
									BMX
									TAGAP
									C10orf35
									SH3BP4
									LOC339751
									IL7R
									MAPKAP1
									KRT7
									SAMD14
									SPAG1
									GPRIN3
									CHDH
									CARNS1
									DENND1B
									FHAD1
									BIN2
									LOC100293679
									KCNA2
									ZNF81
									TRA2A
									NCRNA00257
									TMEM144
									MS4A12
									KL
									ITGA9
									TNFSF13
									GPCPD1
									NCRNA00221
									NUDT22
									CHGB
									LOC440602
									SDSL
									ID2
									PARD3B
									LOC728705
									SLC9A5
									PTGDR
									SARDH
									CD1D
									GRAMD4
									LTB
									RGS6
									ERN2
									CNR1
									CRNDE
									HIVEP3
									TGM4
									ALDOB
									TPMT
									SLC27A2
									PTPRD
									CASZ1
									CAPN9
									ZC3H12B
									LOC646482
									SPIRE2
									SCML4
									RNF213
									PRSS8
									STRBP
									KLHL23
									OR10H3
									C14orf162
									MRPS12
									ITGB3
									ITGB1BP1
									WDHD1
									C22orf45
									FAM164A
									IL4
									SYDE1
									NUSAP1
									TAS2R4
									ZNF451
									C17orf99
									C18orf62
									VDR
									PRR15
									PGP
									ATP6V0A2
									DHDH
									TRAF3IP2
									MAST3
									ERLIN1
									C6orf142
									TNXB
									TRIM58
									KIAA1543
									SLC22A5
									LOC151121
									LOC553103
									KIF23
									TNFSF14
									IL18R1
									PDE4B
									GKAP1
									LOC285045
									AKR1C3
									VPS45
									VWF
									GH1
									CCDC129
									STEAP3
									TSPAN17
									PM20D2
									PKHD1L1
									ZNF608
									SOX1
									HMGB3
									MYOZ2
									FLJ37453
									ATOH8
									ERGIC1
									SERPINA1
									ATP8B1
									KRT222
									IL1B
									FAM195A
									VRK3
									MRE11A
									C18orf16
									CNTNAP2
									NEK11
									EDN3
									HNF4A
									GLTSCR2
									ARID5B
									DAB2IP
									TRIM50
									PNPLA3
									LOC389023
									BCL2L2
									DKFZp566F0947
									MAOA
									H2AFY2
									HRK
									SYNPR
									BSND
									GPD1
									ALX4
									CRMP1
									SLC25A37
									PRY
									PTK2B
									LOC340017
									CAMK4
									FANCI
									C15orf48
									ATP9B
									ADAM3A
									HOXA3
									GNA14
									MPP7
									MBNL1
									FLJ90680
									C11orf93
									SLC34A1
									TMEM185A
									C6orf182
									KRT38
									PAPLN
									SEMA6A
									HS6ST3
									C5orf56
									BRSK1
									APCDD1
									SLC35F1
									CCDC125
									FDX1
									RFFL
									SLC25A35
									ANP32C
									LOC100131733
									APOA2
									ID1
									SV2B
									GALNT2
									LOC652993
									ZNF552
									TRAC
									TOP2A
									LYPD6
									IQGAP3
									ZNF627
									CDH23
									FNBP1L
									PDE1B
									LOC645638
									NKD1
									PPPIR9A
									PSPH
									GABRA1
									C9orf68
									GLTPD2
									SAMD11
									SLC35D1
									CEACAM7
									MAPK13
									GAS2L1
									ASF1B
									TCF21
									APBB1IP
									CXCL14
									CCDC67
									HESS
									BLM
									TMEM54
									STOX1
									XYLT1
									CELSR2
									CDK1
									CXCR6
									SEMA3C
									ZNF124
									TIAL1
									RREB1
									APOB48R
									HSD11B2
									CENPA
									LOC100289219
									AQP11
									GRAP2
									CDC25A
									FAM84A
									PRLR
									BTNL8
									WNT5A
									CEBPA
									NCRNA00265
									ARHGEF19
									SOX6
									PTTG1
									ACVR1B
									SAE1
									MAEA
									PPIF
									ALDH2
									AGMAT
									FAM46C
									PAPOLB
									ASRGL1

## Sheet: Supplementary Table 8
KEGG_CELL_CYCLE	REACTOME_CELL_CYCLE_PROTEASOME	KEGG_PROTEASOME	REACTOME_MATRIX_REMODEL_REACTOME	BIOCARTA_INTEGRIN	KEGG_COMPLEMENT_COAG	BIOCARTA_COMPLEMENT	GSEA_BILD_SRC_ACT	Lee_ACT-YAP	Lee_IACT-YAP	Gregorieff_YAP_UP	Gregorieff_YAP_DOWN	Barry_YAP UP	Wang_YAP_TAZ target	Cho_Hippo-UP	Cho_Hippo-DOWN	Loboda_EMT_UP	Loboda_EMT_DOWN	Harmonizone_JAK/STAT	GO_BP_JAK_STAT	KEGG_JAK_STAT	Harmonizone_cholesterol	CP_NOTCH	REACTOME_NOTCH	KEGG_SHH	CP_SHH	CP_IGF1R	CP_FGF_ACT	BIOCARTA_NFKB	REACTOME_VEGF_VEGFR	CP_VEGF_VEGFR
YWHAB	PSMA7	PSMA7	COL14A1	HRAS	C1QA	MASP2	EXTL2	RHBDF1	LOC652139	SERPINB9B	SOAT1	LOC641050	CYR61	YAP1	TEAD3	ADAM23	ACPP	JAK1	CCL2	AKT1	FDFT1	ADAM10	ADAM10	BMP2	AKT1	AKT1	AKT1	CHUK	FIGF	FIGF
MYC	HUS1	RPN2	CTSD	CSK	C1QC	C1QB	SACS	CTGF	DNTTIP2	LY6C1	BRCA2	Gm10345	CTGF	TAZ	LATS1	ADAMTS1	AGR3	JAK2	CCR2	AKT2	FDPS	ADAM12	ADAM17	BMP4	ARRB2	BAD	BGLAP	FADD	FLT1	FLT1
STAG2	PSMD7	UBE2A	COL15A1	CAPN1	CR2	C1QC	PTHLH	KRT4	PAK1IP1	GGTA1	PGAM2	Parp12	AMOTL2	TEAD1	LATS2	AFF3	ALDH3B2	JAK3	CLCF1	AKT3	GGPS1	APH1A	APH1A	BMP5	CREBBP	BCAR1	CAMK2A	IKBKB	FLT4	FLT4
PRKDC	CDKN1B	PSMA2	MMP10	RAPGEF1	TFPI	C1S	RRM2	CGN	PCK1	SYT8	B2M	Reps2	ANKRD1	TEAD2		AK5	ANK3	PIAS1	F2	BCL2L1	HMGCR	APH1B	APH1B	BMP6	CSNK1A1	CRK	CBL	IKBKG	KDR	KDR
HDAC2	CDC16	PSMC2	EFEMP1	SOS1	C1S	C5	KDM4B	FER1L3	RPL36	PSCA	NNT	Ick	IGFBP3	TEAD4		AKAP12	ANKRD22	PIAS2	F2R	CBL	HMGCS1	CBL	ARRB1	BMP7	CSNK1D	CRKL	CDH1	IL1A	NRP1	NRP1
CDK4	PSMA2	PSMD6	NID1	MAPK8	C5	C1R	DCBLD2	GUCA2A	SNORD36C	CTGF	PTGR1	Gm13375	F3	MST1		ALPK2	ANXA9	PIAS3	FGFR3	CBLB	IDI2	CCND1	ARRB2	BMP8A	CSNK1E	GNB2L1	CDH2	IL1R1	NRP2	NRP2
RBL1	UBE2C	PSMB1	PSEN1	RAF1	F5	C3	EHMT1	FANCA	LOC284648	CYP1A1	FRYL	Tmem128	FJX1	MST2		ANGPTL2	AP1M2	PTPRC	HCLS1	CBLC	LSS	CDKN1A	ATP2A1	BMP8B	CSNK1G1	GRB10	CTNND1	IRAK1	PDGFC	PGF
CDKN1B	UBE2D1	PSMC4	ITGA6	ZYX	KLKB1	CFD	VPS13B	MSLN	OMA1	KRT80	AHCY	Ptk6	NUAK2			ANKRD1	AQP3	SOCS1	HGS	CCND1	MVD	CNTN1	ATP2A2	BTRC	CSNK1G2	GRB2	CTTN	MAP3K1	VEGFA	VEGFA
CDC16	RPA3	PSMB3	ITGA7	CAPNS1	BDKRB1		LNPEP	S100A4	DCTPP1	MSLN	BC017158	Krtap2-4	LATS2			ANTXR1	ARHGAP8	STAT1	IFNAR1	CCND2	MVK	CNTN6	ATP2A3	CSNK1A1	CSNK1G3	HRAS	FGF1	MAP3K14	VEGFB	VEGFB
E2F5	PSMC2	PSMD14	ICAM1	TLN1	BDKRB2		SSFA2	BCL2L1	ETF	TM4SF1	ATP1B1	St6galnac4	CRIM1			ANXA6	ARHGDIB	STAT3	IFNAR2	CCND3	PMVK	CTBP1	B4GALT1	CSNK1A1L	FBXW11	IGF1	FGF17	MAP3K7	VEGFC	VEGFC
ANAPC1	ORC2	PSMD11	ITGB5	ITGB1	C1R		CSNK1A1	PXDN	EZH2	ANKRD35	DYRK1B	Duox2	GADD45A			AOX1	ATAD4	STAT4	IL12A	CISH	SQLE	CUL1	CCNC	CSNK1D	FOXA2	IGF1R	FGF18	MYD88
CDC25B	RFC3	PSMD12	FBN1	ACTN1	C3		CASP1	VAMP5	LOC645233	ZFP185	PTPLAD1	C1qb	TGFB2			AP1S2	ATP2C2	STAT5A	IL20	CLCF1		DLK1	CCND1	CSNK1E	GLI1	IRS1	FGF19	NFKB1
E2F4	PSMD10	PSMA3	NCSTN	RAP1A	CFD		LSS	RDH5	SLC27A2	IL33	H2-Q10	Sh2d1b1	PTPN14			ARMCX1	B3GNT3	STAT5B	IL22RA2	CNTF		DLL1	CDK8	CSNK1G1	GLI2	IRS2	FGF2	NFKBIA
ORC2	ATR	PSMD8	CAPNS1	PXN	CFI		ARIH1	LOC100134134	TCP1	WNT7A	KLHL8	Rassf8	NT5E			ATP8B2	BLNK	STAT6	IL29	CNTFR		DLL3	CNTN1	CSNK1G2	GLI3	NCK2	FGF23	RELA
GSK3B	PSMF1	UBA1	TNXB	BCAR1	PLAT		TRIM33	ARHGAP23	LOC100128126	PLAU	ASPH	Plac9	FOXF2			ATP8B3	BSPRY		IL31RA	CREBBP		DLL4	CREBBP	CSNK1G3	GNAI1	PDPK1	FGF4	RIPK1
YWHAQ	ANAPC5	PSMB7	LOXL2	MAPK1	SERPINA1		ASH1L	GPBAR1	CCT7	EHD2	TTC39A	Aplp1	AXL			AXL	C11orf52		LYN	CRLF2		DNER	CUL1	DHH	GNAI2	PIK3CA	FGF6	TAB1
TFDP2	PSMA1		ITGA5	MAPK3	CD55		SLC12A2	CAPN9	SPATA2L	CALCB	CEP78	Ehd2	DOCK5			BDNF	C19orf21		NF2	CSF2		DNM1	DLK1	FBXW11	GNAI3	PIK3R1	FGF8	TLR4
ATR	PSMD6		PLEC	MAP2K1	C4BPB		YTHDC2	GUCA2B	PIM3	HPCAL4	GLB1L	Ston1	ASAP1			BICC1	C1orf106		NMI	CSF2RA		DTX1	DLL1	GAS1	GNAO1	PRKCD	FGF9	TNF
ANAPC5	ORC4		MMP19	PPP1R12B	CFH		FANCL	TSPAN4	LOC727962	AKAP2	LPAR5	Endod1	RMBS3			BNC2	C1orf116		PIAS1	CSF2RB		ENO1	DLL4	GLI1	GNAZ	PRKCZ	FGFR1	TNFAIP3
ORC4	MCM8		EFEMP2	FYN	F2R		LIPG	VIPR1	CIAO1	AF064781	IFITM2	Lmo7	MYOF			BVES	C1orf210		PIGU	CSF3		EP300	DNER	GLI2	GNB1	PRKD1	FGFR2	TNFRSF1A
CCND2	CCNB2		LTBP3	VCL	C8G		INO80C	IFI6	SH2B3	FGD3	GCAT	LOC641050	ARHGEF17			C10orf38	C1orf34		SOCS1	CSF3R		EPS15	DTX1	GLI3	GNG2	PTK2	FGFR3	TNFRSF1B
CCNB2	PSMD3		ITGB1	BCR	F3		MARK3	MS4A8B	WBSCR19	SYDE1	5031425E22RIK	Wtip	CCDC80			C10orf56	CCDC64B		SOCS2	CSH1		FBXW7	DTX2	GSK3B	GSK3B	PTPN1	FGFR4	TRADD
GADD45B	PSMB1		ACTN1	CAV1			FRMD4B	CNN2	FGF9	NID1	PTER	Raph1				C16orf45	CD24		SOCS3	CTF1		FURIN	DTX4	HHIP	HDAC1	PTPN11	FOS	TRAF6
MCM7	MCM7		DCN	ROCK1			ASAP2	IFFO1	PDSS1	MNDAL	PSME2B-PS	Thbs1				C1S	CDH1		SOCS6	EP300		GATA3	E2F1	IHH	HDAC2	PXN	FRS2
ORC5	ORC5		LAMA2	ITGA1			SERPINB2	TAX1BP3	PHAX	LOR	AMACR	Agrn				C9orf19	CDH3		STAMBP	EPO		HDAC1	E2F3	LRP2	IFT172	RAF1	GAB1
CDK7	PSMC4		APP				DHRS1	CAPN2	FERMT3	LY6C2	ENTPD7	Naip5				CAP2	CDS1		STAT1	EPOR		IL4	EIF2C1	PRKACA	IFT88	RPS6KB1	GRB2
RAD21	PSMD13		VCAM1				CA12	HLA-E	COL28A1	P2RX2	CTSA	Ptrh1				CCL2	CEACAM5		STAT2	GH1		ITCH	EIF2C2	PRKACB	KIF3A	SHC1	HGF
CCND3	MAD2L1		ITGB6				HEG1	SDPR	DLX1	BTN1A1	ZFP768	Plek				CDH11	CEACAM6		STAT3	GH2		JAG1	EIF2C3	PRKACG	LGALS3	SOS1	IL17RD
E2F3	PSMB3		MMP7				GAS2L1	SOCS3	AMD1	YAP1	SYCP3	Herc3				CDH2	CGN		STAT4	GHR		JAG2	EIF2C4	PRKX	MAP2K1	YWHAE	JUN
SMC3	PSMD14		PLOD1				COL1A1	PPAP2A	CCNE1	ILDR2	D2HGDH	Fasl				CDH4	CKMT1B		STAT5A	GRB2		KDM1A	EP300	PTCH1	MTSS1	YWHAZ	KLB
CUL1	ANAPC7		MFAP1				PROM2	AVPI1	FLJ32252	WWC2	PRKAG2	Fas				CHN1	CLDN4		STAT5B	IFNA1		LNX1	FBXW7	PTCH2	PIAS1		MAPK1
MAD2L1	PSMD11		COL11A1					JUB	CBR3	EDN1	MRPL34	Duoxa2				CLDN11	CLDN7			IFNA10		MAML1	FURIN	RAB23	PRKACA		MAPK3
ANAPC7	MCM4		LAMC2					LAMA4	MAFF	CLIC3	ABL1	Ano1				CLIP3	CNKSR1			IFNA13		MAML2	HDAC1	SHH	PRKCD		MET
MCM4	ORC6		ITGB8					JUP	HBA1	CRYAB	BCKDHA	Tcrg-V3				CMTM3	CNTNAP2			IFNA14		MARK2	HDAC10	SMO	PTCH1		MMP9
ORC6	UBE2E1		BGN					C20orf56	LOC345041	SYT16	NDST1	Slc5a8				COL12A1	CTAGE4			IFNA16		MFAP2	HDAC11	STK36	RAB23		NCAM1
CCNH	ANAPC11		BMP1					DKK3	HBA1	SLC25A43	RXRA	Cryab				COL1A2	DAPP1			IFNA17		MFAP5	HDAC2	SUFU	RBBP4		PAK4
ANAPC11	PSMD12		LOXL4					ITPR3	NOP56	PLAT	OIT1	Entpd1				COL3A1	DENND2D			IFNA2		MIB1	HDAC3	WNT1	RBBP7		PDPK1
E2F1	PSMA3		CASP3					DYRK4	SERPINE2	AMOTL2	TIPARP	Fcer1g				COL4A1	DMKN			IFNA21		MYC	HDAC4	WNT10A	SAP18		PIK3CA
ANAPC10	ANAPC10		LAMA3					PTPLA	PDX1	ARHGAP22	CXXC5	Jag2				COL5A1	DSC2			IFNA4		MYCBP	HDAC5	WNT10B	SAP30		PIK3R1
PLK1	PSMD8		PCOLCE					FLNB	NCL	FGF15	GM7889	Plec				COL5A2	DSP			IFNA5		NCOR1	HDAC6	WNT11	SHH		PLAU
RBL2	PSMD4		ADAMTS9					PPP1R15A	BLMH	JUB	SLC9A5	Gp49a				COL6A1	EHF			IFNA6		NCOR2	HDAC7	WNT16	SIN3A		PLAUR
DBF4	DBF4		TIMP2					C1orf105	FABP5L2	ADAM8	PKIG	Cd55				CPA4	ELF3			IFNA7		NCSTN	HDAC8	WNT2	SIN3B		PLCG1
YWHAG	RFC4		FBLN5					CNN3	BZW1	LY6A	GSTT3	Cxcr6				CTGF	ELF5			IFNA8		NEURL	HDAC9	WNT2B	SMO		PTK2B
PCNA	PSMB7		SPARC					TSC22D3	ANXA10	39509	DEFA22	Tcrb-J				CYBRD1	EPN3			IFNAR1		NOTCH1	HES1	WNT3	SPOP		PTPN11
CCND1	UBA52		KLKB1					DLL3	STX1A	UNC13D	TMEM20	Pdlim2				DAB2	EPPK1			IFNAR2		NOTCH2	HES5	WNT3A	SSPO		RPS6KA1
CDKN2D	PSMB8		CD44					TNFRSF12A	LOC646044	AHNAK2	TNFAIP8L1	Cd226				DFNA5	ERBB3			IFNB1		NOTCH3	HEY1	WNT4	STK36		RUNX2
CCNA2	CDC26		COL10A1					SLC1A7	SCG2	SLC12A4	ZFP273	Mboat1				DIO2	ERP27			IFNE		NOTCH4	HEY2	WNT5A	SUFU		SDC2
PKMYT1	RFC2		BMP2					SLC24A6	SSBP4	CDH16	ZFP101	9130008F23Rik				DKK3	FA2H			IFNG		NUMB	HEYL	WNT5B	XPO1		SHC1
SKP1	PSMA5		SDC1					TCEA2		WFDC2	ABHD14B	Klf4				DLC1	FAAH2			IFNGR1		PSEN1	HIF1A	WNT6			SOS1
SKP2	CDC25A		ADAMTS2					ACTG2		GJB4	FAM123B	Agtpbp1				DOCK10	FAM110C			IFNGR2		PSENEN	JAG1	WNT7A			SPP1
CDC26	CHEK2		EMILIN1					MFGE8		CYR61	FADS2	AA467197				DPYSL3	FAM83A			IFNK		PTCRA	JAG2	WNT7B			SPRY2
CDC25A	MCM3		ITGB2					TAGLN		2610019F03RIK	SLC25A44	Smpdl3a				EDIL3	FAM84A			IFNW1		RAB11A	JUN	WNT8A			SRC
ANAPC13	CDC25C		LAMB3					PDXK		MTAP6	SHMT1	Ssh1				ELOVL2	FAM84B			IL10		RBBP8	KAT2A	WNT8B			SSH1
CHEK2	PSMD2		COL6A2					PTRF		PLAUR	SDHD	Skil				EML1	FBP1			IL10RA		RBPJ	KAT2B	WNT9A			STAT1
SMC1A	PSMB4		MMP2					SRPX		I830012O16RIK	SLC16A6	Cytip				EMP3	FGD2			IL10RB		SKP1	LFNG	WNT9B			STAT5B
MCM3	CCNE1		COL5A2					KRT80		SYNPO2L	ABCB1A	Capn13				EPB41L5	FGFBP1			IL11		SKP2	LOC441488	ZIC2
CDC25C	ANAPC4		EMILIN2					FLJ40504		GCNT1	PCSK1	Tmem149				EPDR1	FUT1			IL11RA		SPEN	LOC728030
PTTG1	PSMB9		ITGB4					PKP4		TCEAL7	UXT	Rab8b				EVI2A	FUT3			IL12A		SSPO	MAML1
CCNE1	MCM2		KLK7					SLC44A3		ARHGAP23	AQP3	Gcnt1				F2R	FXYD3			IL12B		YY1	MAML2
YWHAZ	RFC5		PPIB					C5		RASSF8	1700029I15RIK	Crym				FAM101B	GALNT3			IL12RB1			MAML3
ANAPC4	CHEK1		P4HB					PQLC3		CLU	MAN1A	Eif4e3				FAT4	GCNT3			IL12RB2			MAMLD1
MCM2	PSMC3		CTSK					DHRS3		DUSP14	VPS13D	Slc5a6				FBN1	GJB6			IL13			MFNG
CHEK1	RAD1		COL12A1					ERBB2		SPRR2A2	GM1840	Abcc5				FGF2	GOLT1A			IL13RA1			MIB1
ESPL1	ORC3		F11R					VSTM2L		2310002J15RIK	LPIN1	Rab31				FGF5	GPR110			IL13RA2			MIB2
CREBBP	CCNB1		FURIN					MGC13057		SPRR2A1	PREPL	Cd8b1				FGFR1	GPR87			IL15			MOV10
ORC3	PSMA4		NCAM1					ACOT9		ANO1	NME3	Rras				FHL1	GPX2			IL15RA			MYC
TTK	CDC23		ADAM9					TBC1D2		ANXA3	HDDC2	Rnf19b				FLRT2	GRAMD2			IL19			NCOR1
CCNB1	PSMC1		MMP14					LOC149501		GM17244	PEX1	Slco2a1				FSTL1	GRHL1			IL2			NCOR2
BUB1	CDK2		LTBP4					PTPRU		EPHA2	TMEM19	Tyrobp				GFPT2	GRHL2			IL20			NCSTN
CDC23	MCM6		ADAM15					PPIB		VNN1	METTL7A1	Chac1				GLIPR1	HOOK1			IL20RA			NEURL
TGFB2	PSMC5		ITGAV					CDH6		ATP11A	ZFP950	2310014H01Rik				GLT25D2	HS3ST1			IL20RB			NOTCH2
TFDP1	CCNE2		COL7A1					ACAA1		STBD1	CMC1	Emb				GNB4	HS6ST2			IL21			NOTCH3
CDK2	CDC45		PRSS2					KRT8		PTRF	APCDD1	Flnb				GNG11	IL1RN			IL21R			NOTCH4
RB1	ATRIP		ASPN					LMCD1		SPRR2B	GUCA2A	Pla1a				GPC6	ILDR1			IL22			NUMB
MCM6	PSMB5		COL6A3					CD24		RRAD	ALOX5	2010003K11Rik				GPR176	INPP4B			IL22RA1			POFUT1
CCNE2	CDC6		SDC3					ELF3		ZFP37	MTERFD3	Chst4				GREM1	IRF6			IL22RA2			POGLUT1
	PSMC6		ITGAM					MRLC2		IFIT3	BCL11A	Gzmk				HAS2	ITGB6			IL23A			PSEN1
	CDC20		COL5A3					DUSP23		SYT12	GMDS	Slc22a23				HEG1	KLK10			IL23R			PSEN2
			COL1A2					TRIP6		XAF1	PGBD1	Fmnl1				HS3ST3A1	KLK5			IL24			PSENEN
			TGFB3					AP1M2		ARHGAP40	PLEKHF1	Socs3				HTRA1	KLK6			IL26			RAB6A
			LUM					SEMA3B		BMP2	1810046J19RIK	Cd101				IGFBP7	KLK8			IL28A			RBPJ
			ADAM10					HCFC1R1		SERPINB9	MS4A8A	AW112010				IL13RA2	KRT16			IL28B			RBX1
			ITGA3					MUC13		PHLDB2	BPNT1	Car2				JAM3	KRT19			IL28RA			RFNG
			NTN4					CITED2		2010109I03RIK	MYL6B	Epb4.1l4a				KIRREL	KRT5			IL29			RPS27A
			DAG1					VPS37D		PCOLCE	D4WSU53E	P4ha1				LAMA4	KRTCAP3			IL2RA			RPS27AP11
			SPP1					IGFBP6		GNGT2	ANO9	Ppp1r16b				LEPREL1	LAMA3			IL2RB			SEL1L
			COL3A1					RBMS2		AHNAK	SLC27A4	Rhod				LGALS1	LAMB3			IL2RG			SKP1
			COL6A1					LGALS8		FABP3	BTN3A3	Prkce				LHFP	LAMC2			IL3			SNW1
			FMOD					FAM113B		SPRR2A3	NPC1L1	Arhgap15				LIX1L	LCN2			IL3RA			ST3GAL3
			LTBP2					ZNF503		RSAD2	SEMA4G	Slc25a4				LOX	LCP1			IL4			ST3GAL6
			SDC2					C1orf188		USP18	ZFP125	Tigit				MAP1B	LIPG			IL4R			TBL1X
			LAMB2					NUB1		DPCR1	WEE1	Dennd4a				MMP2	MAL2			IL5			TBL1XR1
			ADAM8					VASN		LAMA5	MPZL1	Bcl2l1				MRAS	MAP7			IL5RA			TFDP1
			COL1A1					PRODH		PMP22	PSMB10	Ddah1				MSRB3	MAPK13			IL6			TLE1
			NID2					AHNAK		CXCL10	FAM115C	AA986860				NAP1L3	MARVELD2			IL6R			TLE2
			AGRN					OSBPL10		HIST1H3C	CFTR	Chn2				NAV3	MARVELD3			IL6ST			TLE3
			COLGALT2					SRPK2		RBPMS	1110034G24RIK	Ms4a6b				NDN	MB			IL7			TLE4
			DDR2					FOXA2		GPRC5A	IL17RB	Large				NEGR1	MBNL3			IL7R			TMED2
			LOXL1					OLFML3		1700056E22RIK	ACSL1	Clnk				NEXN	MPP7			IL9			TNRC6A
			ITGA10					DBN1		OXCT2B	ZFP759	Myo15b				NID1	MUC20			IL9R			TNRC6B
			ITGB7					C12orf35		AMOTL1	SLC22A4	Clic4				NRG1	MYH14			IRF9			TNRC6C
			LAMA1					CAPN5		RND1	EHF					NUDT11	MYO5B			JAK1			TP53
			COL16A1					DGCR6		STK32C	GM3776	Emp2				PAPPA	NPNT			JAK2			UBA52
			COL9A2					NTN4		TINAGL1	MLEC	Id2				PDE7B	OR2A4			JAK3
			MMP13					ENC1		A430105I19RIK	ATP6AP2	Gpr171				PLAGL1	OVOL2			LEP
			MMP1					LOXL4		SLC7A3	BARX2	Ly6f				PMP22	PAK6			LEPR
			TLL2					FAT1		JDP2	GM10108	Inpp5d				PNMA2	PKP3			LIF
			ITGA1					HYOU1		DUSP1	SH2D7	Rapgef2				POPDC3	PLA2G10			LIFR
								ECHDC3		IER3	GCDH	Myh14				POSTN	POU2F3			MPL
								LARP6		GM17237	GM10639	Txk				PRKD1	PPL			MYC
								LAMB2		LHFPL2	MATK	Itga4				PRR16	PPP1R14C			OSM
								ANXA2P1		MX2	MANSC1	Csrnp1				PTGIS	PROM2			OSMR
								EID2		2310002L13RIK	KDSR	Dennd4a				PTRF	PRR15			PIAS1
								ALS2		TEAD4	OSGEPL1	Susd2				PTX3	PRSS8			PIAS2
								DNAJB6		GM16721	PIK3R1	Rabl5				RBM24	PTAFR			PIAS3
								OLFML2B		FOSL1	A930001N09RIK	Unc13d				RBMS3	PVRL4			PIAS4
								LRRC1		RNF208	GM10311	Rbms1				RBPMS2	RAB25			PIK3CA
								LPP		KRT7	CD38	Cgn				RECK	RAPGEF5			PIK3CB
								ANXA2P3		LAMC2	DAB1	Trp53inp1				RFTN1	RASEF			PIK3CD
								MOSC2		CLCA6	KLHDC9	Gimap6				SERPINE1	RASGEF1B			PIK3CG
								TK1		FAM129A	HEATR7B1	Crim1				SIRPA	RBM35A			PIK3R1
								FKBP9L		ISX	1110001J03RIK	Ifi203				SLC2A3	RBM35B			PIK3R2
								HYI		APOL9A	COX7B	Depdc7				SLC47A1	S100A14			PIK3R3
								GSTA5		CAPN2	CPHX	Itgb6				SPARC	S100A8			PIK3R5
								FLJ36070		MYOF	HIST1H2BC	Il2rb				SRGN	S100A9			PIM1
								BCAS4		ISG15	DGAT2	Ildr1				SRPX	S100P			PRL
								PEPD		WWTR1	PRSS41	Tmsb10				ST3GAL2	SCEL			PRLR
								CTDSPL		DDX60	UBE2CBP	Pcx				SUSD5	SCNN1A			PTPN11
								PLCL2		ANXA1	SCAMP1	F2r				SYDE1	SERPINB5			PTPN6
								ZBTB4		STX11	GPLD1	Tjap1				TBXA2R	SH2D3A			SOCS1
								ILK		HSPA1B	SLC12A7	Nbl1				TCF4	SH3YL1			SOCS2
								FAM174B		GLIS2	SH3BGRL	Xk				TGFB2	SLC6A14			SOCS3
								RNF207		HDAC7	GLCCI1	1700016K19Rik				TMEM158	SLPI			SOCS4
								TMEM139		EPN3	2610021A01RIK	Gbp9				TMEM47	SORBS2			SOCS5
								DLL1		PTPN14	ANXA13	Ppl				TMSL8	SPINK5			SOCS7
								RNF44		APOL9B	FBXO48	Akap13				TNFRSF19	SPINT1			SOS1
								ARSB		NT5E	DHCR7	Lag3				TRPA1	SPINT2			SOS2
								S100A10		RNF39	C8G	Skap1				TTC28	SPRR1A			SPRED1
								CRISPLD2		2310007B03RIK	PHLDB1	Bmp2				TTLL7	SPRR1B			SPRED2
								LASS2		GM10393	GRK5	Nxf7				TUB	SPRR3			SPRY1
								SORT1		S100A14	POLG2	Klf6				TUBA1A	ST14			SPRY2
								CENPA		LGALS3	FBXL20	Bicd1				UCHL1	STEAP4			SPRY3
								ZMIZ1		PLK2	TMEM97	Anxa6				VIM	STX19			SPRY4
								S100A6		PAK6	TOMM40L	Fos				WIPF1	SYK			STAM
								CCDC128		KLRG2	ARHGEF26	Tuft1				WNT5B	SYT7			STAM2
								ZNF185		GM10972	ERN1	Igsf9				ZEB1	TMC4			STAT1
								C16orf75		SPON1	FERMT1	Arhgap25				ZEB2	TMC5			STAT2
								CLTB		SLC5A5	RNF167	Dusp1				ZFPM2	TMEM125			STAT3
								LY6E		THBS1	ATP7B	Ostb				ZNF788	TMEM30B			STAT4
								HSPC157		RIN3	COX7A2	Dennd4a					TMEM45B			STAT5A
										TGM1	GM7861						TMPRSS11E			STAT5B
										CHRNB1	MATN2	Ahnak					TMPRSS13			STAT6
										PCSK6	RAD54B	Pgap1					TMPRSS4			TPO
										CNN2	SCRN2	Slamf7					TOX3			TSLP
										HIST1H1E	CEP68	Lcp1					TRIM29			TYK2
										DNAHC2	AGT	Mospd2					TSPAN1
										OMP	1500035N22RIK	Cnksr1					TTC22
										AKAP5	CYP2J9	Cnn2					TTC9
										OAS3	SESN3	Mxd1					VTCN1
										IFIT1	SYDE2	Capn5					WDR72
										NBL1	HIST2H2BE	Trpm6					WFDC2
										ABCC5	RABGAP1L	Nipal1
										ATF3	FAM98C	Ppp2r3c
										FBXO24	PDE3A	Lamb3
										SLC35E4	BET1	Capn2
										HMOX1	ABCC2	Syde1
										SLC6A14	PCP2	Gm5068
										NRIP3	NETO2	Coro1a
										CISH	YIPF1	Il2rg
										LATS2	RGS13	Pcyt1a
										CRIP2	STAP2	Grap2
										ILDR1	CBX8	Jdp2
										SORBS2	CHRM3	Rassf2
										MRC1	DGAT1	Oxct1
										ZMYND15	FAM183B	Atf3
										CAV2	TBC1D4	Flrt3
										FAM55C	BPGM	Sprr1a
										DUSP10	DHRS1	Tgfb3
										HSPA1A	SCD1	Ctsw
										D14ERTD668E	BCL2L15	Lat2
										LAMB3	SIGLEC5	Crip2
										DLK2	TTC23	Wwtr1
										MYO1C	IDH1	Ctgf
										MMP23	MAP4K2	Gramd2
										1110032A04RIK	D14ERTD449E	Slc44a2
										PDLIM2	UQCR11	Apbb1ip
										FLNA	LCLAT1	AI504432
										ANXA8	UQCRH	Itgav
										LAMB2	BCL7A	Stom
										EMP1	TRAK1	Evi2a
										MRAS	TCF4	Apol7b
										PRL2C3	MORN2	Dusp6
										BCAM	GPAM	BC025446
										IL1RN	AMBP	Sla2
										TIMP2	GATSL2	Cd48
										FAM189A2	SLC16A13	Sgk2
										DOK2	BCL11B	Chka
										KIFC3	ARSB	Neu1
										NPNT	CCNJL	Glipr1
										A230065N10RIK	GM239	Syt12
										SMTNL2	NR3C2	Sertad1
										CLCF1	LRRC56	Cd160
										TNFRSF12A	WIPI1	Gsn
										KLHL13	BAIAP2L2	Acot10
										2310014H01RIK	RCBTB1	Dok2
										ZBP1	CUEDC1	Pip4k2a
										TREX2	XKR9	Eif2s2
										CXCL16	CENPP	Fkbp9
										ZFP57	SLC7A4	Hmha1
										GM17622	AMPD3	Slc31a2
										SLAMF9	GM14410	Clic1
										S100A4	DEFA20	Cish
										PPP1R2	VTI1B	Rbpms
										GM14446	USP49	2310007B03Rik
										RIN1	FCHSD2	Gimap7
										ADM	9130230L23RIK	Ggta1
										SLC9A4	NEIL3	Rhof
										ARHGAP29	GOLM1	Maff
										CSRNP1	TEC	Cyth4
										NR4A1	DHRS11	Prkx
										EMP3	4831426I19RIK	Myo1g
										LDHD	MDM1	B4galt1
										SPRR1A	CCBL1	Amotl2
										2010002M12RIK	ALDH3A2	Rac2
										SLC25A48	D130043K22RIK	Lat
										BEX1	TXNDC5	Myo1e
										CD55	UPP1	Msn
										ADAMTS15	ENTPD8	Cd3d
										CDKN1C	AI467606	Gimap4
										PEAR1	TRPM5	Prkcq
										DUSP9	NR1D2	Rarb
										SLC7A11	RPA3	Pik3cd
										SERTAD4	SLC30A1	Gzma
										SH3TC2	WBP1	Epha4
										SEMA3C	GSTA1	Eif2s2
										WWC1	GLA	Gramd1a
										MYCBPAP	GM2104	Socs1
										F3	GM10395	Sh3tc1
										TRPM6	GM9780	Dock2
										ADAMTSL4	BC066135	Sprr2a1
										EMP2	RNF43	Smad7
										PPP1R15A	FOXO4	Srgn
										LYNX1	TPPP	Hic1
										PRSS23	ARMCX1	Sla
										LAMA3	ST3GAL1	Pam
										RHOD	1110021L09RIK	Chrnb1
										WTIP	TNFRSF19	Il33
										PARD6B	ALCAM	Fam129a
										1700019G06RIK	GRAMD1C	Traf5
										CIDEC	EPHB2	LOC100504914
										HBEGF	FUCA1	Baiap2
										SGK2	PRPS2	Itgad
										HIST4H4	NRGN	Sorbs2
										BASP1	ATP10B	Slfn2
										TPM2	GDE1	Rhoh
										CAMK1	DEPTOR	Ptprj
										ACOX2	ZFP873	Dok4
										BMP8B	CLYBL	Cd244
										E130012A19RIK	BCL2	Il21r
										ADM2	STMN1	Tcrg-C
										GM10691	SLC7A9	Sh3bp5
										RASGEF1B	ZBTB38	Tbc1d2
										TLN2	CDC73	Tcrg-V2
										ARC	JAKMIP1	Map4k1
										OASL2	REEP6	Ptprj
										PDZK1IP1	CEBPA	Ncf1
										ITGB6	ACAD12	Wls
										VANGL1	IFI30	Ptpn21
										DUSP3	ALDH18A1	Hcls1
										CCDC120	IL11RA1	Slamf9
										MBOAT1	FUT8	Hvcn1
										CCDC68	GOLT1A	Myo1f
										TUFT1	TMEM42	Laptm5
										ECEL1	MAST3	Cd27
										FAM46B	CYP2C65	Stat4
										ID3	ULK1	Parvg
										CAR2	TCF7	Abi3
										VGLL3	DPPA5B	Rgs1
										KLF6	ERO1LB	Dtx1
										S100A11	PHLPP2	Gpr68
										S100A6	SLX1B	Crlf3
										ID1	ACRBP	Abcc3
										ISG20	NUDT12	Vangl1
										SUSD2	SLC35A3	Naip1
										CAPN5	CCDC28A	H6pd
										GML	PCMTD2	2610018G03Rik
										ABHD2	INSIG1	Vnn1
										SLC5A6	PPT1	Sh2d2a
										PPL	ATF7IP	Dusp3
										PRKCDBP	ALG6	Gpr114
										KLF4	DCXR	Tnfrsf12a
										TM4SF4	ITGAM	P2rx7
										CLIC4	OCM	Arhgdib
										STON1	MSRA	S100a11
										PMAIP1	PNKD	Runx3
										ALS2CR4	ZKSCAN14	Itgb2
										DERL3	LGALS2	Nkg7
										PRRG4	2900097C17RIK	Lats2
										PPP1R9A	GGT7	Pld2
										S1PR2	BRP44	Ccr9
										ARL4C	BTG2	Ets1
										JAG2	CHGB	Pard6b
										1700016K19RIK	SCG2	Art2b
										RASSF8	AK4	Ptprcap
										ID2	UPB1	Cxcl16
										GM7008	LPGAT1	Camk1
										RRAS2	TNFRSF11A	Il27ra
										ARHGEF17	MS4A10	Npas2
										PRND	CDCA7L	Bin2
										CGNL1	CASP3	Slc2a3
										GM6096	THA1	Pdp1
										1700019L03RIK	CYP2C66	Tead1
										BICD1	FAHD2A	Trat1
										MDFI	GIMAP1	Gimap3
										AREG	APLP1	Chst12
										GRASP	TYMP	Itgb7
										PTPN21	AY761184	Cd53
										FOS	TMEM89	Gas2l3
										PALLD	MMP7	Rbms1
										KRT18	CYP2C44	Ttc22
										6030445D17RIK	SNX20	Slc25a43
										SAMD9L	RCCD1	Myadm
										OSBPL5	STX17	Itga1
										STEAP2	SLC25A36	Hs3st1
										RBMS1	LRRC26	Cyp4b1
										CCL20	ZFAND1	Krt7
										CLDN4	GM10967	Lrrc8c
										AKR1B8	TBC1D14	Acap1
										AGTPBP1	MTX3	Ikzf3
										IRGM2	UROD	Phlda1
										LMO7	FGFRL1	Cyfip2
										PIM1	INPP5J	Slc44a4
										TULP2	GM9994	St8sia4
										PTRH1	NLRC4	Wwc2
										SH3TC1	TFRC	Ccl5
										GM7665	FAS	Tjp1
										ARNT2	NAPEPLD	4632428N05Rik
										GADD45B	BHLHA15	Cd3e
										MAPK11	TRIM2	Mgat4c
										FAM160A1	ABHD14A	Rasgrp1
										MACF1	TOX3	Pmepa1
										ACOT9	CYP2J6	Fam59a
										GJB3	SPIB	Selplg
										PHLDA1	NIT2	Dock10
										LRRFIP1	GRB7	Lpxn
										PHLDA2	FSD1L	S100a11
										SH3BP5	TIAM1	Pdgfc
										PLCD3	GM15293	Cd7
										PAQR8	GM14850	Agps
										SLC44A2	FABP5	Tsc22d2
										CHAC1	SDSL	Cd37
										PODXL	HCK	Prkch
										ASAP1	GM11048	Itgae
										EDN3	KLHL17	Sash3
										LITAF	GM5113	Glp1r
										PTPRT	DNM1	Lck
										SERPINB5	ATP8A1	Acot9
										ANXA5	CBX7	Gpr18
										MAFF	GM10768	Parp8
										HERC6	TMEM163	Dab2
										TCTEX1D2	EPHB4	Lcp2
										FLNB	RPS28	Tmem125
										RHOF	1700066B19RIK	Cd3g
										TSC22D2	ZFP629	Sept1
										IFRD1	ATP6V0E2	Arhgef3
										TRIM15	FZD9	Bmp8b
										SSH1	CDX1	Zap70
										EREG	DECR1	Lsp1
										RUSC2	PYGL	Cst7
										RASSF1	NMRAL1	Ptpn22
										STEAP1	CASP1	Prkacb
										TRIP6	RASGRP4	Tinagl1
										SEZ6L2	CD59A	Ikzf2
										ACOT10	GPR30	Tead1
										KRT23	P2RY6	Cyr61
										TNKS1BP1	ZFP932	Fli1
										HIST1H2BJ	NRTN	Cd8a
										PPARG	TMEM8	Krt18
										OASL1	4632404H12RIK	Fam101b
										FAM59A	KHDRBS3	Ppp3cc
										PLEC	CHDH	Akna
										SMAD7	CAMK4	Id3
										ARID5A	FAM73B	Wwc1
										RTP4	H2-Q2	Epha2
										1700012L04RIK	AI118078	Ptprc
										CWH43	HSD17B4	Hbegf
										DENND2C	TMEM64	Myo1c
										PWWP2B	TC2N	Cd96
										CNKSR1	FTH1	Celf2
										TCTE2	GSTA3	Itk
										GLT28D2	TMEM132A	Fxyd5
										TMEM188	GM6570	Nckap1l
										METTL7B	ANKRD22	Tgfbr2
										GLIPR1	FMNL2	Jub
										TJP1	ACAA1A	Fyn
										1700047I17RIK2	TMTC4	Ikzf1
										GRB10	CHGA
										EGFR	GM6665
										DHX58	PLCH1
										NEU1	MOCS1
										CRLF3	CCRL1
										TRIB3	KSR1
										HPSE	SLFN9
										STC2	PISD
										ANGPTL6	NR5A2
										FAM43A	ZHX3
										ARID3A	QDPR
										GDF15	GM17553
										DUSP8	ETV5
										TGFBR2	MDH1
										PAM	ARG1
										FAM83H	VEGFC
										OTUD7B	UGDH
										PGAP1	ATPIF1
										PVR	HMX3
										IL28RA	ALOX5AP
										S100A16	PCNX
										RAPH1	LIPG
										5730528L13RIK	NRG4
										OTUD1	NAPRT1
										IFI27L1	XKR5
										PLEKHG3	CLIC6
										TSPAN4	2810432L12RIK
										KRT14	MTCH2
										KCTD10	EXTL1
										KCTD11	FAM78A
										PCYT1A	9530008L14RIK
										IL3RA	PXMP4
										H2-T24	E330009J07RIK
										NCRNA00085	ARHGAP9
										TBC1D2	MGAT3
										MYO1H	GM15308
										CAPN13	GM885
										KRT16	ZFP799
										FLOT2	RNF32
										TAGLN2	SLC35F2
										RAPGEF2	RNF186
										SUOX	GDPD2
										PDGFB	2200002J24RIK
										BAIAP2	ARRDC3
										MCAM	ETV4
										KRT9	MARCKSL1
										NCEH1	ZFP810
										OSBPL3	BTD
										KRT17	GM10029
										ALPPL2	3110057O12RIK
										EID2	PDK1
										SPIRE1	CD74
										IGTP	CELF3
										EPHA4	SYNPO
										SLCO2A1	NOTCH1
										F2RL1	TEX9
										DUSP18	TSPAN3
										MYADM	GPR35
										TNFRSF21	TMEM59
										CCDC85B	PANK3
										TSPAN6	UNC93B1
										CCRN4L	GUCY2C
										SLC45A3	2210415F13RIK
										FRMD4B	ZFP41
										LAMC1	ZFP362
										SUSD1	FAM109A
										B430305J03RIK	CTSS
										HSD17B2	GM9222
										ANXA2	EXPH5
										AA986860	ABCG5
										KRT19	EPB4.1L3
										FAM101B	DEFA26
										KRT8	TGFBI
										PRKX	TM7SF2
										PTPRR	MID1
										EPB4.1L1	PLXNB1
										MYO1E	CPN1
										NGFRAP1	PLA2G2F
										OAS2	FAM13A
										ST6GALNAC4	SMPD3
										ARF2	CLEC2D
										RAI14	VKORC1
										PIK3CB	SLC34A2
										K230010J24RIK	CYP4V3
										STK10	TNIK
										KRT42	1700025G04RIK
										GM10129	PVRL1
										DDAH1	HDAC5
										TMEM43	DEFA25
										TUBB2A	MCTP2
										BC025446	1110002B05RIK
										GAS2L3	HES6
										DUSP8	SHPK
										RAP2B	BMP7
										SNAI3	PKDCC
										PORCN	BC049352
										KANK2	ISOC2A
										2010109K11RIK	RNASE1
										1600029D21RIK	NARF
										LMNA	AKR7A5
										UAP1L1	SLC25A23
										EZR	ANKLE1
										TMEM62	INSL6
										PSAT1	FAR2
										FAR1	TMED6
										SULT1C2	TEX9
										CAPG	CITED4
										MOSPD2	ABCB1B
										RHBDF1	PDK2
										FAM38A	FCAMR
										NPFF	CCNB1IP1
										GM5129	UGT2B35
										CDC42EP3	COX7C
										XPNPEP2	SLC25A34
										GM17541	CYB5R3
										PXMP2	GCHFR
										TEAD1	BNIP3
										1700069B07RIK	SLC15A1
										2810008M24RIK	1600014C10RIK
										BCL2L1	MXD4
										GSDMD	GJB1
										9930012K11RIK	B4GALNT4
										TRIM46	PAPLN
										TNFRSF10B	PFKM
										PRKCI	FAM132A
										CDKL5	4933422H20RIK
										ENDOD1	CLEC2E
										PDP1	D930015E06RIK
										IFIT2	AZI1
										STRN3	HDAC11
										NFIL3	CML5
										NEK8	RAB3D
										PACSIN3	GM9705
										MYH14	GAL3ST2
										SQSTM1	5730469M10RIK
										ENPP3	GNPDA1
										ACTB	MUC4
										PLEKHG2	EFNA1
										GAS8	PPM1J
										GADD45A	SIAE
										TMEM140	SYKB
										PGAP1	SEPP1
										CDON	KLKB1
										SLC25A4	APPL2
										ABL2	GLB1
										4930572J05RIK	PDSS1
										GCH1	PIK3R3
										2310014L17RIK	D3ERTD751E
										GM7334	0610039K10RIK
										AIM1	TMCO4
										SLC4A11	RASA3
										RAB23	PPARA
										AVPI1	YPEL3
										GSN	ARSG
										HS3ST1	ZC3H12D
										PDZK1	EPHB3
										CCDC112	SLC27A1
										HK1	1110003O08RIK
										GPT2	ATP1A1
										CDC42SE2	1700040L02RIK
										EGR1	PDIA2
										MTAP4	ALDH9A1
										VSTM2L	TNFSF12
										SLC22A23	DNAJB13
										TMEM125	DLL1
										ABCC1	DNAJC12
										PACSIN2	MMD
										EML2	2010011I20RIK
										SLC31A2	LASS6
										ANLN	DEFA5
										TMSB10	GALM
										CRYM	GM15315
										TRIB1	ACPL2
										MXD1	HEXB
										UBTD2	SH2D6
										SLC10A2	GM7849
										MYO15B	RILP
										4930402H24RIK	CREB3L3
										FAM65A	SOCS2
										GM10020	ZFP606
										4921536K21RIK	ESRRG
										AGPAT4	PROSAPIP1
										ARHGAP21	TNFSF13B
										SLC9A2	ISOC1
										ZFP772	IFITM3
										SHB	PYROXD2
										SDCBP2	TSPAN13
										AGRN	MTTP
										SGTB	GM15284
										RNF13	SLC16A3
										SH3RF2	LRP2BP
										BC022687	1110031I02RIK
										ALDH1L2	CLDN2
										TTLL1	ACE2
										SLC25A24	1700019D03RIK
										TRIM34B	2810459M11RIK
										CYP2W1	BC096441
										DDIT3	MOSC2
										GM98	SMPD2
										PMEPA1	SEC16B
										PPP1R13L	SLC36A1
										2210011C24RIK	RCOR2
										A230050P20RIK	THNSL2
										2810474O19RIK	D630013G24RIK
										NXNL2	GPR56
										2900073G15RIK	ACAD11
										TTC22	ACAA2
										TMEM2	ACER1
										1810048J11RIK	FAM158A
										NIPAL1	TMOD4
										FAM107B	CCL25
										FEZ2	DDHD2
										DIAP3	DEFA24
										TBX3	5033414D02RIK
										EHD1	STEAP3
										PARP12	PSMB9
										PLA2G15	SIPA1L2
										SASH1	SLC25A15
										MAN2B2	PFKFB4
										NXF7	CDCA7
										PIP5K1A	MARCKS
										SBNO2	TPH1
										JUNB	SLC23A1
										EPB4.1L2	NR1I3
										TSPAN9	GSTT1
										SEMA6A	2610008E11RIK
										LRRC8E	TMEM117
										KIF3A	CYP4F16
										GM9775	FFAR3
										HIST1H4D	MAFB
										FLRT3	BST1
										BTC	1110020G09RIK
										NUDT17	GM8973
										CTSL	SLC12A2
										6430598A04RIK	CES2G
										PAG1	FAM117B
										CTNNAL1	MBOAT2
										RASL11B	DNAHC8
										UBASH3B	TMEM37
										NBEA	LYVE1
										RNF19A	GRAMD3
										USP46	CHEK2
										SLC44A4	RANGRF
										CD276	CELA1
										CCDC64	GALNT7
										F11R	EBPL
										KAZN	NQO1
										GM17590	RAB43
										ZFP568	3930402G23RIK
										HIC2	RETSAT
										TLN1	CEP72
										TPST2	KCNF1
										DUSP5	SESN1
										TMTC2	PLAC8
										CMPK2	RORC
										WLS	CC2D2A
										DST	SLC3A1
										PLCD1	HUNK
										RAB8B	KCNE3
										PIM3	CCRL1
										IKBIP	LYZ1
										RDM1	GUCA2B
										ADK	RCN1
										CAR13	NR1H3
										TPM4	1810014F10RIK
										CFL2	TBC1D8
										TMC7	PHYH
										SFXN3	INSM1
										SH3PXD2A	GM10260
										CGN	CYB5
										CRIM1	SRL
										COQ10B	ANGPT2
										DDHD1	ADD3
										ATG9B	SLC25A35
										RASL11A	TNFSF13
										CDIPT	PRPSAP1
										ZFAND2A	PLEKHO2
										PCX	AKR1C12
										BMP8A	REG3G
										ENO3	BEND7
										PKP4	DHRS4
										FLRT3	SCP2
										SLC40A1	DDC
										DUSP6	GPRIN3
										KITL	NKX2-2
										MPZL3	SULT1D1
										MGAT4C	GPX2
										EIF4EBP1	LHPP
										PBX4	9130409I23RIK
										AP1S3	MACROD1
										EIF4E3	TIFA
										IGSF9	TMPRSS4
										CD2AP	TSTD1
										ZCCHC10	AI464131
										KCTD9	NDRG1
										PGAP2	ASCL2
										MARK4	CYP4F40
										GM6788	TMEM205
										CRYZ	CLPS
										RHOB	9030617O03RIK
										LRRC51	GREB1
										HSH2D	KCNQ1
										LY6D	GM15299
										TNK2	EFNA3
										JUN	SLC25A42
										TNFAIP1	SCML4
										2200002D01RIK	BTNL2
										SEMA3B	LRP4
										DSP	FAM40B
										MFSD7C	NAGS
										TAX1BP3	CYP2C29
										PTPRD	SLC35E3
										EFHD2	GPR128
										5430407P10RIK	ABCD1
										CAMSAP2	PHF21B
										EIF2S2	RTN4RL1
										BLNK	ZDHHC14
										RUNX1	AMN
										ATF5	1700024P16RIK
										ABCG2	AADAC
										3830431G21RIK	SEC14L2
										3110070M22RIK	SMARCA2
										RNF213	EPHX2
										LARS2	LGI4
										SERTAD1	DACH1
										SLC25A33	CDA
										ADA	CAMK2N1
										IFT81	GALNT11
										UPK1B	TSPAN1
										ESYT2	ALDH1A7
										TADA3	LY75
										LRRTM2	HDHD3
										LRFN4	SLC18A2
										ITGB4	APOBEC2
										H2-T22	GM5549
										DTNB	ELL3
										ITPRIPL2	ST3GAL3
										GM14137	MS4A12
										FLT3L	GM8074
										TOR1AIP1	PRODH2
										IRF7	GM6696
										SMURF1	ZFP704
										KREMEN2	C4BP
										CCDC104	LMX1A
										BCL3	DEFA17
										IL4I1	GLRX
										RRAS	2210407C18RIK
										AGPS	ATP8A2
										SIK3	CD24A
										ACTA1	SYT13
										FUT1	CLCA3
										OAS1A	HOOK1
										2310028H24RIK	ALDH1A1
										PPP1R12A	ZFP808
										RDH10	8430419L09RIK
										IMPDH1	SERINC3
										METRNL	GM11016
										ST3GAL6	MT-ATP8
										MAFK	HYI
										S100A10	VAV1
										KDM3B	A930039A15RIK
										8430427H17RIK	A2LD1
										MAPRE3	DEPDC1B
										CHMP2B	HOPX
										GM9887	CNNM1
										LARGE	FGL2
										WDR47	CYP4F14
										ACTN4	RAD51L1
										CLN8	GM15292
										ATG16L2	TXNDC16
										CACNB3	4931406C07RIK
										UNC5B	NIPSNAP1
										PRMT2	CBR1
										NKX6-3	NOXO1
										SOCS5	PINK1
										FADS3	TLR1
										PVRL2	PRAP1
										SLC23A3	MYB
										PTPN12	POU2F3
										TRIM16	E030011O05RIK
										MLLT4	GM11353
										PLCXD2	CHCHD7
										P2RY2	ANKRD37
										ITGAV	RALGPS1
										LMO4	BTNL7
										D15ERTD621E	OMT2B
										39698	HSD17B13
										ARHGEF18	ENGASE
										NSF	GM10104
										NT5C2	IGFBP4
										PDLIM7	1810049H13RIK
										INF2	MEX3A
										CCND1	TRIM72
										CHKA	CFP
										HLCS	TRP53I11
										4930539E08RIK	CAPN8
										PPFIBP1	CAR9
										TNFAIP3	CNDP1
										BICD2	SYTL2
										VMA21-PS	BEX4
										HSPA5	OSBPL6
										TACC2	HNF4G
										ROPN1L	CTSE
										THNSL1	PRLR
										ALS2CL	EFR3B
										DDX58	UGT1A8
										CDKN1A	SYPL2
										FOSL2	GM9847
										IGF1R	TEF
										IER5	SCARB1
										NEDD4L	FOXA2
										PKP3	LRP1
										MTHFD2	SLC6A7
										ATXN10	GM7092
										GM527	UGT1A6B
										EPDR1	UGT1A9
										LPCAT4	UGT1A10
										RP2H	CFI
										PTPN23	1200009I06RIK
										BCOR	UGT1A2
										SH3BP4	UGT1A5
										GM16066	SLC27A2
										AW555464	UGT1A1
										PHF19	G630090E17RIK
										SMPDL3A	HABP2
										IFNGR1	DNAJB3
										PARM1	PKLR
										HSPBAP1	SMOC2
										DSG2	GIMAP5
										GTPBP2	FOXA3
										ANXA7	GPR22
										PLEKHH3	UGT1A6A
										TMSB4X	DNAJC28
										PEA15A	RNF152
										PLXNA1	CLDN15
										AKAP13	GIP
										MTAP7D1	HADH
										NFKB2	DEFA-RS7
										XK	IRF8
										RHOV	ARRDC2
										TLE6	PTPN22
										ITPRIPL2	SYTL1
										GM5453	DPP4
										ABCC3	NPL
										RPS18	HPD
										RAB31	UGT1A7C
										ZFP385A	HACL1
										AIM1L	SLC17A4
										NOS2	GM17635
										PTAR1	EHHADH
										RG9MTD2	DEFA-RS1
										TNFRSF23	KIF12
										SCNN1A	LYZ2
										1700001C19RIK	ACE
										DCBLD2	CAT
										CLIC1	GCNT4
										PMEL	AW112010
										GNB5	ITLN1
										CYP4B1	FCGRT
										PFKFB3	MGST2
										9130017N09RIK	ACP5
										SLFN2	GM7866
										ARL8A	PDE9A
										VDAC2	D18ERTD653E
										3110062M04RIK	BFSP1
										PARVA	REG3B
										ABLIM1	ITPKA
										RPS4Y2	ABCG8
										CSF2RA	SHF
										BC029214	CTTNBP2
										PYCR1	H2-T3
										GM17636	BCMO1
										ARHGEF5	E030010A14RIK
										CTNNA1	ACOT4
										LUZP1	GDPD5
										ASCC3	GLT1D1
										CHST4	H2-Q2
										MMP24	MYCL1
										CTBS	AXIN2
										DNAJC5	GSTM2
										PRKCD	NRARP
										CCNG2	ACPP
										SDC2	HAGH
										FZD7	PER3
										HIST1H4K	GHR
										SNTA1	RNF144B
										C530008M17RIK	AFP
										DENND5A	MNX1
										SERPINB1A	FXYD3
										MED13	GRAMD1A
										RYK	CKB
										VOPP1	SPHK1
										ESYT1	CYP2B10
										MVP	PPP1R1B
										CAPN12	SECTM1A
										GM12666	ACSS1
										DOCK11	GFRA3
										SGCB	RGS2
										STX1A	ATP2A3
										ABHD12	FAM53B
										DGKA	NAV1
										AP1S2	RRAGD
										RHPN2	SLC9A3
										MTHFR	2010107G12RIK
										39701	GALNT12
										FZD6	GM11074
										ZSCAN20	RAB15
										MTAP	S100G
										RSAD1	PIK3R5
										ATP2B1	THRB
										PTPN9	TCN2
										ACTN1	PYCARD
										GM10462	CYTIP
										MYCN	BC089597
										H2-T23	GDPD1
										MBP	AQP11
										TPM1	TMIE
										FBXO6	SVAL1
										LRRC58	MPZ
										SLC7A5	TM4SF5
										SAT1	DMPK
										ERRFI1	2310016G11RIK
										MTMR10	CYP4F13
										PLEKHF2	MLXIPL
										SYTL5	FMO4
										DOK7	VIPR1
										TRAF4	MAP2K6
										C130074G19RIK	H2AFV
										TRIM40	SEMA6D
										ASNS	PLOD2
										EPB4.1L5	CES2H
										TCHH	RAB27A
										GM17527	OTC
										HIST1H4C	ACOT11
										DDAH2	TPD52L1
										ACTG1	GPD1
										PHLDB3	VAV3
										GYS1	E130116L18RIK
										RIPK3	1500009L16RIK
										SUPT3H	1700019G17RIK
										NCOA3	G0S2
										OBFC1	GM11992
										POLD4	SLC17A1
										0610010F05RIK	GM766
										HK2	APOL10A
										SLC26A11	ARL4D
										INADL	2010007H06RIK
										CBFA2T3	TMSB15L
										ASAH1	GM13318
										BC006779	SLC1A1
										SFN	CES2C
										MYH9	2210404O07RIK
										CYB5D2	ANG
										NAB1	FAM19A3
										ARL6IP5	SERPINF2
										TTLL7	ALDOC
										PIAS3	EPHX1
										VEZT	PON3
										1700016C15RIK	PDZD3
										GM10399	KIFC2
										HIVEP2	CPS1
										INSL3	TFF3
										WSB2	FAHD1
										SPSB2	PLBD1
										FKBP9	MFSD7B
										CSGALNACT2	RGMB
										ZBTB37	UNC5CL
										DUSP4	GLYCTK
										KCTD3	BC057022
										MMP14	B3GALT5
										PLD2	LRMP
										ERCC1	SOX4
										GM6793	ADRA2A
										GARS	SLC37A4
										MAMLD1	PRSS12
										2900060B14RIK	FMO5
										RAC3	UGT2A3
										TPM3	GM9851
										MIDN	CES2D-PS
										FBXW4	NAT8
										TANC1	WNK2
										PPFIBP2	AKR1C13
										AKP3	TMSB15B1
										CD97	DMBT1
										RPL15-PS2	SFRP5
										FAM188A	ATP5L
										BCAR1	1810020D17RIK
										TSPYL2	NLRC3
										B4GALT1	SLC41A2
										RASGRF2	TMSB15B2
										BAZ1A	TMEM45B
										PAK2	NEURL2
										2700007P21RIK	HCN3
										B230312A22RIK	ABAT
										JUND	BTNL3
										PRKCE	MREG
										TES	ADCK3
										FHIT	2010106E10RIK
										SPR-PS1	RNASE4
										FAM82A1	GM11062
										RNH1	GM7030
										ZFP189	SLC46A3
										H6PD	BCHE
										GM11175	ACY1
										CLTB	CCR9
										RABGEF1	ACOT1
										FAM116B	DEFA3
										PRR13	PDE2A
										SNAP47	ADRBK2
										LIMK1	FGF1
										SLC39A13	CASP6
										PTPRJ	EFNA4
										ABI3	MERTK
										FGFR3	ALDH1B1
										DBNDD2	SOX4
										4930500M09RIK	LRIG3
										MTAP1S	SLC16A10
										HPCAL1	APOC2
										IMPACT	COMP
										RHBDD1	NTS
										DBNDD2	KLHL24
										LONRF3	SBK1
										CLIP1	VDR
										GM347	RASSF5
										CHST11	RIMBP2
										MESDC1	ANG4
										ZFP932	KLK1
										P2RY6	9130204L05RIK
										GPR30	CYP2B13
										CD59A	CD36
										RASGRP4	GM1123
										CASP1	PM20D1
										NMRAL1	BAMBI
										PYGL	SPINK4
										DECR1	GPT
										CDX1	FAM151A
										FZD9	CPLX2
										ATP6V0E2	KCNK16
										ZFP629	APOC3
										1700066B19RIK	CCL6
										RPS28	CYP2B9
										EPHB4	SIDT1
										TMEM163	AQP1
										GM10768	ASAH2
										CBX7	LRAT
										ATP8A1	SLC39A5
										DNM1	NOXA1
										GM5113	PALM
										KLHL17	SLC2A9
										GM11048	OAT
										HCK	AGMO
										SDSL	LCP1
										FABP5	SLC14A1
										GM14850	APOA4
										GM15293	PSMB8
										TIAM1	GLTPD2
										FSD1L	IL17RD
										GRB7	VWA5B2
										NIT2	LFNG
										SPIB	GM609
										CYP2J6	SEMA7A
										TOX3	DPEP1
										ABHD14A	SLC28A3
										TRIM2	CYP2D22
										BHLHA15	GCG
										NAPEPLD	MGST1
										FAS	TTYH3
										TFRC	LMCD1
										NLRC4	PAPSS2
										GM9994	DAK
										INPP5J	FBLN1
										FGFRL1	SLC6A4
										UROD	TAC1
										MTX3	CD200
										TBC1D14	CES2F
										GM10967	ESAM
										ZFAND1	MPP3
										LRRC26	SELM
										SLC25A36	PTPRN2
										STX17	GNG11
										RCCD1	KCNJ2
										SNX20	LRRC19
										CYP2C44	AGMAT
										MMP7	1810030J14RIK
										TMEM89	TEAD2
										AY761184	SCIN
										TYMP	FZD4
										APLP1	NAALADL1
										GIMAP1	CBS
										FAHD2A	MICAL1
										CYP2C66	SLC5A8
										THA1	NCALD
										CASP3	NR2E3
										CDCA7L	TEX12
										MS4A10	GM12258
										TNFRSF11A	BCAS1
										LPGAT1	CSAD
										UPB1	GSTM7
										AK4	MAOB
										SCG2	HPN
										CHGB	CARD11
										BTG2	HSD11B2
										BRP44	PTPRO
										GGT7	DBP
										2900097C17RIK	SECTM1B
										LGALS2	SLC4A5
										ZKSCAN14	SORCS2
										PNKD	OCIAD2
										MSRA	GSTM4
										OCM	GM11437
										ITGAM	MT-ATP6
										DCXR	SLC7A8
										ALG6	MOGAT2
										ATF7IP	2410017I17RIK
										PPT1	ADCY8
										INSIG1	GALNT5
										PCMTD2	RAP1GAP
										CCDC28A	DPYD
										SLC35A3	RASA4
										NUDT12	TRPA1
										ACRBP	PIPOX
										SLX1B	PCDH19
										PHLPP2	CD177
										ERO1LB	UCN3
										DPPA5B	SEMA4C
										TCF7	FAM117A
										ULK1	PLA2G4A
										CYP2C65	FAAH
										MAST3	FABP2
										TMEM42	CCL25
										GOLT1A	GAMT
										FUT8	FEV
										IL11RA1	MT1
										ALDH18A1	RETNLB
										IFI30	NAV2
										ACAD12	TCEA3
										CEBPA	GM52
										REEP6	SLC2A2
										JAKMIP1	DUOXA2
										CDC73	BMP3
										ZBTB38	AKR1C19
										SLC7A9	HES2
										STMN1	SLC6A20A
										BCL2	CYP2C39
										CLYBL	PBLD2
										ZFP873	NDUFA4L2
										DEPTOR	HEPACAM2
										GDE1	RBP2
										ATP10B	ADH6A
										NRGN	SLC22A1
										PRPS2	TTC36
										FUCA1	MRO
										EPHB2	SLC27A6
										GRAMD1C	SYCE3
										ALCAM	VIM
										TNFRSF19	MCOLN2
										1110021L09RIK	RASSF4
										ST3GAL1	SLC43A2
										ARMCX1	FAM46C
										TPPP	HEMGN
										FOXO4	TOX
										RNF43	GM10109
										BC066135	LCT
										GM9780	MEP1A
										GM10395	GM10684
										GM2104	MSI1
										GLA	ZG16
										GSTA1	FMO1
										WBP1	PRSS30
										SLC30A1	1300002K09RIK
										RPA3	CES2E
										NR1D2	ATP2C2
										TRPM5	TFPI2
										AI467606	SP5
										ENTPD8	DLL4
										UPP1	SCGN
										TXNDC5	5330417C22RIK
										D130043K22RIK	USP2
										ALDH3A2	GM10925
										CCBL1	COX7A1
										MDM1	ADH4
										4831426I19RIK	2810408A11RIK
										DHRS11	DIO1
										TEC	AMICA1
										GOLM1	SLIT2
										NEIL3	REP15
										9130230L23RIK	SLC7A15
										FCHSD2	KCTD14
										USP49	KBTBD11
										VTI1B	AMIGO2
										DEFA20	BACE2
										GM14410	SLC5A1
										AMPD3	KHK
										SLC7A4	SLC12A8
										CENPP	ALDOB
										XKR9	2010001E11RIK
										CUEDC1	SORD
										RCBTB1	CYP4F15
										BAIAP2L2	ABCB9
										WIPI1	SLC13A2
										LRRC56	CYP2C67
										NR3C2	SLC6A19
										GM239	CES1C
										CCNJL	GPR133
										ARSB	4930430O22RIK
										BCL11B	FFAR2
										SLC16A13	DHRS3
										GATSL2	YPEL2
										AMBP	ACSM5
										GPAM	TERT
										MORN2	GM14295
										TCF4	CAR8
										TRAK1	NR0B2
										BCL7A	NEU3
										UQCRH	SLC10A5
										LCLAT1	PIGR
										UQCR11	ST3GAL4
										D14ERTD449E	FCGBP
										MAP4K2	CCDC3
										IDH1	CD302
										TTC23	PDCD4
										SIGLEC5	GSTM6
										BCL2L15	SIS
										SCD1	MUC2
										DHRS1	ABCA1
										BPGM	9530053A07RIK
										TBC1D4	GM10935
										FAM183B	CRP
										DGAT1	TMEM86A
										CHRM3	PTHLH
										CBX8	AGR2
										STAP2	EFCAB4B
										RGS13	CYP3A59
										YIPF1	OTOP3
										NETO2	LTB4R2
										PCP2	PROZ
										ABCC2	R3HDML
										BET1	RAC2
										PDE3A	CML1
										FAM98C	LTB4R1
										RABGAP1L	UGT2B36
										HIST2H2BE	ABCC6
										SYDE2	ERN2
										SESN3	EPB4.2
										CYP2J9	SLC47A1
										1500035N22RIK	GPR155
										AGT	SLC16A12
										CEP68	ADH1
										SCRN2	MCF2L
										RAD54B	CYP3A11
										MATN2	PNLIPRP1
										GM7861	PROS1
										COX7A2	ENPP7
										ATP7B	BCO2
										RNF167	RHBG
										FERMT1	IYD
										ERN1	ATOH1
										ARHGEF26	CYP2C68
										TOMM40L	SLC30A10
										TMEM97	AKR1C21
										FBXL20	CREB3L4
										POLG2	PRRX1
										GRK5	CREB3L1
										PHLDB1	LGR5
										C8G	RASL12
										DHCR7	CYP2E1
										FBXO48	AQP4
										ANXA13	CES2B
										2610021A01RIK	SCN2B
										GLCCI1	D630039A03RIK
										SH3BGRL	AKR1C20
										SLC12A7	GPR157
										GPLD1	SLC26A3
										SCAMP1	SPDEF
										UBE2CBP	SLCO2B1
										PRSS41	WNT3
										DGAT2	N4BP2L1
										HIST1H2BC	IDO1
										CPHX	CES2A
										COX7B	SPINK3
										1110001J03RIK	MOSC1
										HEATR7B1	VWA2
										KLHDC9	TNFSF10
										DAB1	LIPN
										CD38	ODF3B
										GM10311	ID4
										A930001N09RIK	SLC2A7
										PIK3R1	UGT2B38
										OSGEPL1	CYP2C69
										KDSR	ABP1
										MANSC1	ACAA1B
										MATK	SLC25A45
										GM10639	FER1L6
										GCDH	GSTM3
										SH2D7	GM6020
										GM10108	KIT
										BARX2	OSTB
										ATP6AP2	GM11078
										MLEC	MME
										GM3776	CAPN9
										EHF	GSTM1
										SLC22A4	1190002H23RIK
										ZFP759	SLC2A10
										ACSL1	PBLD1
										IL17RB	MFSD7A
										1110034G24RIK	GSTM2-PS1
										CFTR	TPSG1
										FAM115C	HPGDS
										PSMB10	REG1
										MPZL1	ECI3
										WEE1	PLA2G5
										ZFP125	TRIM38
										SEMA4G	REC8
										NPC1L1	GUCA1A
										BTN3A3	RDH7
										SLC27A4	CYP2C38
										ANO9	NOX1
										D4WSU53E	UGT2B5
										MYL6B	RGN
										BPNT1	GM17269
										MS4A8A	CST6
										1810046J19RIK	NEUROG3
										PLEKHF1	GGT1
										PGBD1	RASD2
										GMDS	FABP6
										BCL11A	CES1G
										MTERFD3	AKR1C6
										ALOX5	UPK3B
										GUCA2A	DUOX2
										APCDD1	ARG2
										CMC1	CES1E
										ZFP950	ANO7
										METTL7A1	4933402N03RIK
										TMEM19	SLC37A2
										PEX1	GM684
										HDDC2	AKR1B7
										NME3	CYP2C40
										PREPL	SERPINA1B
										LPIN1	UGT2B37
										GM1840	SLC30A2
										VPS13D	VWA1
										MAN1A	ADH6B
										1700029I15RIK	SARDH
										AQP3	RAMP1
										UXT	SLC2A5
										PCSK1	SLC13A1
										ABCB1A	CD244
										SLC16A6	DNASE1
										SDHD	TREH
										SHMT1	SPP2
										SLC25A44	ADH6-PS1
										FADS2	AQP8
										FAM123B	4933417A18RIK
										ABHD14B	GM9992
										ZFP101	CES1B
										ZFP273	SLC5A4A
										TNFAIP8L1	VWCE
										TMEM20	RBP7
										DEFA22	1810046K07RIK
										GSTT3	TTC39C
										PKIG	PRELP
										SLC9A5	APOA2
										GM7889	FBP1
										CXXC5	PLA2G10
										TIPARP	TSGA10IP
										OIT1	MT2
										RXRA	GM17367
										NDST1	SLC5A4B
										BCKDHA	CYP2U1
										ABL1	KY
										MRPL34	PCDH8
										PRKAG2	EDN2
										D2HGDH	CTRB1
										SYCP3	TTR
										ZFP768	CYP2D26
										CTSA	LEAP2
										ENTPD7	SLC5A11
										AMACR	RIMS4
										PSME2B-PS	PCP4L1
										PTER	MT4
										5031425E22RIK	CCL9
										GCAT	SLC6A3
										IFITM2	SIGLEC15
										LPAR5	FABP1
										GLB1L	CES1F
										CEP78	PAQR9
										TTC39A	AGR3
										ASPH	HSD17B6
										KLHL8	SLC28A1
										H2-Q10	BBOX1
										PTPLAD1	HMGCS2
										DYRK1B	AKR1C14
										ATP1B1	CYP3A25
										BC017158	GKN3
										AHCY	CES1D
										FRYL	CAR4
										PTGR1	OLFM4
										NNT	G6PC
										B2M	REG3A
										PGAM2	CD83
										BRCA2	CES1H
										SOAT1	C87977

## Sheet: Supplementary Table 9
Merlos-Suarez_Stem	Mustata LGR5-Spheroid UP	Mustata LGR5-Spheroid DOWN	Munoz LGR5+_ISC	Chen_AD	Chen_SSL	Laiho_serrated	Laiho_non-serrated	Gastric metaplasia	Kosinski_Crypt BASE_LE	Kosinski_Crypt TOP_LE	Budinska_Surface crypt-like UP	Budinska_Surface crypt-like DOWN	Budinska_Lower crypt-like_UP	Budinska_Lower crypt-like DOWN	Uhlen_Colon differentiation	Merlos-Suarez_LateTA	Flier_M1_TA	Flier_M3_Crypts	Sadanandam_Goblet markers	Sadanandam_Enterocyte	Kosinski et al_Crypt_bottom_FULL	Kosinski et al_Crypt_top_FULL	Battle_CMS_CSC	Stem	Stem/TA1	Stem/TA2	Ent.Prog1	Ent.Prog2	Enterocytes1.	Enterocytes2.	Enterocytes3.	Imma. Gob 1.	Imma Gob 2.	Goblet	Tuft	TC1	TC2	TC3	TC4
4933406C10RIK	Spp1	Defa-rs2	Wee1	STAT1	STAT6	ANXA2	ERAL1	MUC2	TIMP3	ACHE	ADTRP	CHI3L1	CCDC113	ALOX5	CDX2	1810022C23RIK	FOXQ1	SOX4	CDH1	CDX1	ACPL2	AAK1	ASRGL1	PLA2G2A	SOX4	NXPE1	CA1	FABP1	AQP8	CLCA4	GUCA2B	CLCA1	SPINK4	ZG16	LRMP	TUBA1B	HLA-DRA	IGLC3	MMP7
5730471H19RIK	Gja1=Cnx43	Cps1	Tle3	CLDN2	TFF2	PLS1	FBXO46	CDX2	DMD	HDAC9	B3GNT7	FNDC1	CDHR1	BASP1	HOXD11	2010106E10RIK	PHLDA1	WDR77	CDX2	CDX2	ACY1L2	ABCB1	BCL2	OLFM4	HEXIM1	NXPE4	SELENBP1	PHGR1	SLC26A3	AQP8	OTOP2	FCGBP	ITLN1	MUC2	SH2D6	HMGB1	CD74	IGKC	S100A11
ARL4C	Ctgf	Defa4	Flot2	CD44	FSCN1	HIF1A	SH2B	TACSTD2	TLE2	FBXO32	CLCA1	TIMP3	FARP1	CREB3L1	HOXA13	2210403K04RIK	SLC7A5	NOB1P	DLL1	ELF3	ADAMTS1	ABCG1	BEX1	LEFTY1	HIST1H4C	PRAC1	CA2	SLC26A3	CLCA4	SLC26A3	BEST4	REP15	CLCA1	TFF1	FYB1	HSPD1	SRGN	IGLC2	LYZ
ASCL2	Basp1	Defa-rs10	Crocc	TGFBI	ANXA1	ANXA2	SMCX	MDK	DKC1	RECQL5	MUC2	SULF1	GPSM2	CXCR4	HOXD13	ACE	FLJ20315	PMSCL1	FOXA1	GADD45GIP1	ADH1B	ABCG2	BEX2	PIGR	HES1	PLCE1	FABP1	CEACAM7	CEACAM7	SELENOP	CA7	ITLN1	TFF3	FCGBP	HPGDS	CENPF	IGHA1	LYZ	PERP
ASRGL1	Tacstd2=Trop2	Defa12	Scml4	TEAD2	AQP3	PAM	F8A1	MUC17	MYC	RHPN2	NR3C2		GRM8	EPB41L3	CPO	ACE2	CTPS	CIRH1A	FOXA2	PTK6	ALDH1A1	ABHD5	CD44	LCN2	MAFB	RARRES2	MT1M	AQP8	SELENOP	CD177	GUCA2A	SPINK4	WFDC2	GSN	TRPM5	H2AFZ	LYZ	VIM	RPS7
BCL2	Car2	Defa10	Fam13a	MSX2	SMAD3	ATP1B1	HNRPA1	REG4	PLCB4	PDE1A	PADI2		HNF4A	FSCN1	FABP6	ADH4	BYSL	ZNF511	KLF4	RB1	ALDH1B1	ACE2	CENPF	RPS6	HIST1H2BG	LEFTY1	SLC26A2	CA1	ISG15	GUCA2A	MT1G	TFF3	FCGBP	TFF3	PLCG2	TOP2A	VIM	IGHA1	LCN2
BEX1	Sftpd	Itln1	Psip1	SMARCA4	MUC17	PLEKHB2	PABPN1	TFF3	PTPRO	MAP1B	RETNLB		IHH	GFPT2	KCNJ13	AI317395	SCD	WDR12	MMP9	TGFBR2	ALG8	ACHE	CYP2E1	RPS3A	IER5L	CXCR4	MT1G	GUCA2A	PLAC8	ISG15	MT1H	MUC2	KLK1	CD177	AZGP1	MKI67	CXCR4	JCHAIN	PI3
BEX4	Mal	Defa14	Cbx2	FOXQ1	REG4	SDCBP	ATP7B	MUC5AC	FN1	ZNF219	STYK1		KCNK5	GPX8	SLC17A8	AI481121	PSF1	LOC56902	RBPJ	VAV1	AMT	ACOX1	EPHB3	REG1A	PPP1R15A	JCHAIN	CKB	MS4A12	CEACAM1	HIST1H1C	MT2A	ST6GALNAC1	AGR2	TSPAN1	PSTPIP2	LDHB	TNFAIP3	RPL12	RPL7
C13ORF15	Clu	Defa3	Slc1a3	SOX4	MUC5AC	ATP2B1	NFATC2IP	ANXA10	RERG	TST			KIAA0226L	ITPRIP	FFAR4	AKP3	NLE1	ASCL2	SPDEF	HES1	ANAPC1	ADM	FMNL2	RPL5	Z93241.1	SRGN	PHGR1	KRT19	IFI27	ANPEP	SPIB	KLK1	MUC2	SYTL2	BMX	HMGB2	MKI67	LCN15	CEACAM6
CBS	Wfdc2	Defa16	Nme4	ASCL2	PDX1	NOLA3	KATNB1	AQP5	SCML2	KMO			MYRIP	KCNMA1	MAB21L2	AKR1B7	PPIL1	TDGF1	STK11	NOX1	ANGPTL1	AIM1L	FSTL1	RPSA	JUN		MT1X	PLAC8	MS4A12	HLA-A	CKB	SYTL2	SPINK1	REP15	MARCKSL1	RPSA	CENPF	SRGN	RPL21
CD44	Msln	Defa2	Ngef	ARID3A	TACSTD2	MFAP1	MTA1	TFF2	LSM8	DUSP5			PLAGL2	KCTD12	CASP5	ALDH1A1	RNU3IP2	TBX3	CLCA1	CEACAM7	ANXA13	AKR1B10	IGFBP4	RPL3	IER5		MT2A	CA2	SLC9A3	CEACAM7	CA4	FRYL	REG4	TPM1	COL27A1	RPL23	TSC22D3	S100A11	PMEPA1
CENPF	Vsig1	Defa13	L3mbtl3	AXIN2	RELB	ARPP-19	NEK3	ANXA1	TRAP1	PDXP			PRR15	MT1E	NOS2	ANPEP	HIG2	ZNRF3	ST6GALNAC1	IL32	ARGBP2	ALDOB	KIF26B	RPL10A	IER2		KRT19	FXYD3	GUCA2A	IFI27	HES4	MUC4	ST6GALNAC1	ANKRD36C	IGLC3	RPL21	PTPRC	RPS2	RPL7A
CHST11	Expi	Defa11	Hes1	RNF43	MSLN	ADAM10	CRSP2		CDK4	SLC17A4			QPRT	RARRES3	CEACAM5	APOA4	ZNF593	RHOBTB3	RPL31	CLCA4	ARHGAP8	ALDOC	LGR5	TXN	EGR1		MT1E	KRT20	TSPAN1	PLAC8	PCSK1N	SERPINA1	REP15	CDC42EP3	ALOX5	SET	RGS1	RPL13	RPL23
CYP11A1	Tubb6	Defa17	Zmym4	TCF7	S100P				MYL9	ATF3			RNF43	RNASE1	L1TD1	APOC2	C1orf33	GEMIN4	WFDC2	MS4A12	ARID5B	ALOX5	MPP3	RPS27A	ZFP36L2		ADIRF	SELENOP	ANPEP	MDK	MT1E	ANO7	SERPINA1	FXYD3	IFI6	PTMA	CXCL8	RPS19	RPS4X
CYP2E1	Ly6a	Defa1	Enpp1	EPHB2	MDK				GYG2	DEFB1			RPS6KA3	SGK1	CEACAM6	APOC3	DKC1	APEX1	AGR2	CEACAM1	ATBF1	ALPI	PRELP	RPLP1	AC023157.3		LGALS2	TMEM54	EMP1	TSPAN1	MT1X	ERN2	RPL36	MUC13	HCK	RPS7	S100A4	RPL21	ZFAS1
DCLK1	Syt14l	Defa9	Grlf1	CDX2	AHR				HUNK	DST			SLC5A6	SOCS3	CA1	ASAH2	ODC1	MGC16824	SPINK4	SLC26A3	ATIC	AMACR	PSRC1	RPS8	PPP1R10		UGT2B17	LGALS3	KRT20	SGK1	SRI	SPDEF	XBP1	IFI27	KRT18	NCL	RNF43	MMP7	HSP90AB1
E330027M22RIK	Crip2	Defa8	Dpysl5	ATOH8	IRF7				ATIC	MEN1			TP53RK		SHD	BST1	LOC389362	ZNF278	RNASE1	AQP8	ATOH8	AMFR	PTHLH	B3GNT7	BTG1		PIGR	IFI27	HPGD	RARRES3	TMSB10	SLC4A7	RNASE1	HLA-E	ATP2A3	TUBB		RPL37	TM4SF1
EPHB3	Anxa1	Defa6	Phgdh	GATA6	VDR				EXOSC5	IGSF9			TSPAN6		NEUROD1	C11ORF86	HSPC111		REG4	TMC5	ATP11A	AMID	PTPRO	RPLP0	SOCS1		HSD11B2	MT2A	SDCBP2	MUC12	KRT20	HEPACAM2	HSPA1A	FAM3D	RASSF6	RPL7A		RPS18	RPS21
ESAM	Col4a1	Defa7	Stmn1	STAT3	GSDMD				BEX2	SLC25A25			VAV3		ITPKA	C6ORF145	AURKB		RPL32	TSPAN1	AURKB	ANPEP	PVT1	TSPAN8	CEBPB		CD24	SLC9A3	DUOX2	FTH1	MT1M	MLPH	RPS24	KLK1	ITPR2	RPS2		TGFBI	PPA1
FAM49A	Il33	Defa15	Zfp280c		GSDMB				SPINK1	PRKCD			YAE1D1		GLRA2	CD36	MGC40397		TFF3	SGK1	B4GALT2	APOBEC3B	SCN2B	RPS4X	NRARP		C10orf99	FTH1	CEACAM6	TMIGD1	FRMD1	RAP1GAP	FOSB	SPATS2L	ALOX5AP	RPL6		HSP90AB1	RPL35A
FSTL1	Ly6f	Defa-rs7	Rbm38		ATF3				RCN1	PLAUR					AIFM3	CEACAM20	CDT1		SPINK1	PLAC8	BEX1	APXL2	SLC1A2	RPL10	HSPA1B		SULT1B1	KRT8	MISP	CDHR5	AOC1	L1TD1	SLC12A2	S100P	AVIL	HSP90AB1		PMEPA1	RPL5
FZD2	Sprr1a	Defa-rs1	Marcksl1		IL18				BYSL	HIST1H2BD					SATB2	CHP2	SDCCAG16		HSP90B1	DST	BEX2	AQP7	SLC38A4	RPL34	AL137077.2		LGALS4	CDKN2B-AS1	TRIM31	HPGD	DMBT1	XBP1	HEPACAM2	SMIM14	IL17RB	RPS4X		RPL7A	ANXA2
HEBP2	Lor	Lyz1	Acss1		FOSL2				MYBL2	RABEP1					SLC6A7	CIDEC	NOC3L		PPIB	FABP1	BRIX	AREG	SLCO3A1	NACA	AL355075.4		CES2	IGLC2	FTH1	TRIM31	NEURL1	ATOH1	ZG16	ENTPD8	PTPN18	RAN		LCN2	RPL10
IGFBP4	Col4a2	9130208D14Rik	Hk2		KLF4				LDHB	OCLN					IHH	CLEC2D	CAD		ZG16	IFI27	BST1	ARHE	SOAT1	RPS14	HIST1H2AG		ETHE1	PRDX6	FABP1	SLC9A3	CEACAM1	WNK4	RPS12	SCNN1A	PTGS1	REG1A		RPS15A	RPS27A
KIF26B	Krt4	Dpyd	Slc25a4		RXRA				ANAPC1	ALDOC					UGT1A10	CLIC5	XPOT		RPLP2	FTH1	BYSL	ARHGEF18	SORBS2	RPS7	GADD45B		MT1F	CKB	PHGR1	CA4	SDCBP2	RASD1	RPLP1	MLPH	EIF1B	NAP1L1		RPL6	EIF3E
KLHL8	Igfbp7	Defa-rs12	Hmgn1						TPX2	PLEKHA7					CLRN3	CML5	FLJ10774		ITLN1	EPS8L2	C18orf24	ARL4A	ST3GAL3	RPL9	BTG2		MT1H	MT1M	TMPRSS2	EMP1	HRCT1		RPL10	SERPINA1	PBXIP1	RPS27A		RPL35A	RPL12
LFNG	Akap13	Rgcc	Prom1						ADAMTS1	LITAF					USH1C	CNDP1	YAP1		RPL35A	TMIGD1	C4orf14	ARSA	TACC1	RPS24	RASD1		SLC4A4	PRSS3	SFN	GUCA2B	FXYD3		RPL18A	RAB27A	MATK	RPS6		KCNQ1OT1	RPS15A
LGR5	Sptssb	Lyz2	Rrp1b						DDX28	PPIE					SLC9A3	CREB3L3	SRM		RPS29	GUCA2A	C5orf13	ASAHL	TEAD2	RPL6	POU3F1		HMGCS2	PKIB	MUC12	MISP	GPA33		IGFBP2	MGLL	CCSER1	GAPDH		RPS4X	S100P
LIMCH1	Ecscr	Epb4.1l3	Chek1						UBE2C	CGN					SLC17A4	CUBN	NXT1		RPS18	TRIM31	CACNA2D2	ASS	TNFRSF19	GPX2	IER3		GPT	ETHE1	MUC13	SMPDL3A	MT1F		RPS27	HLA-A	TPM1	OLFM4		DPEP1	RPS20
MARVELD1	Ivl	H1fx	Mga						ATP11A	PEX26					NR1I2	CYP2B6	MRPS12		RPL36A	MUC12	CAP2	ATF3		RPS12	AMD1		PLCE1	ANPEP	CA4	MS4A12	S100A10		SPDEF	ISG15	SH2D7	RPLP0		RPL32	TIMP1
MEX3A	Gkn1	Ang4	Fam60a						FHOD3	TJP3					CFTR	CYP2C44	RAB9P40		RP11-466H18.1	PHGR1	CCNA2	ATP1B3		EEF1B2	CITED2		BSG	SLC51B	PKIB	SECTM1	SAMD9		FOS	RASEF	SPTLC2	ENO1		RPS23	RPS12
MPP3	Akr1b8	Nrn1	Bcl11a						EEF1E1	SLC40A1					MUC3A	CYP2C68	RHEB		CD9	HLA-B	CCNB1	ATP6V0D1		RPL13A	CSKMT		CDKN2B-AS1	MUC12	PRSS3	TXNIP	SCIN		RETNLB	BCAS1	LUC7L3	DEK		S100A4	SCD
NA	Cdh13	Smoc2	Itga1						TCEAL4	PHC3					PIGR	CYP2D26	WDR3		CLCA1	FTH1P2	CCNB2	B2M		RPL32	RHOB			TSPAN1	RHOC	SDCBP2	ADRA2A		NR4A1	SPINK4	GRASP	RPL27		RPS7	FTL
NAV1	Slc45a3	Dpp4	Zmym3						VPS41	TP53INP2					HHLA2	CYP2D6	RFP		ST6GALNAC1	SEPP1	CDC2	BAPX1		RPS13	RPS19			SELENBP1	CLDN23	LINC02023	CARD16		RPL32	SAT1	ZFHX3	RPL7		IFITM3	PSMA7
PCDH8	Efna5	Fbp3	Thumpd2						CDCA7	SFN					EPS8L3	CYP3A4	CRTAP		FRYL		CDC20	BCAS1		RPL18A	JUNB			CEACAM1	GUCA2B	TNFSF10	CDHR5		RPL37	AGR2	ANXA13	RPL19		TIMP1	NACA
PHGDH	Anxa8	Prlr	Pbld						SLC38A5	DYRK2					ARL14	CYP3A43	SF3A2		FCGBP		CDC25C	BCL10		NUPR1	SELENBP1			C2orf88	MYL12B	CFDP1	CDHR2		KIAA1324	QSOX1	TLE4	NPM1		RPS27A	BTF3
PRICKLE1	1700007K13Rik	Fbp1	Fhit						RUVBL1	ABHD5					ERN2	CYP3A7	GEMIN5		KRT18		CDC6	BCLP		PRAC1	TCIM			TMIGD1	TMEM54	FCGRT	ADCY5		RPL14	TPSG1	HOTAIRM1	RPS21		PKM	RPS14
PSRC1	Acsm3	Agmat	Cdca5						RFC3	AMFR					BCL2L15	DNASE1	RRP41		MLPH		CDC7	BDKRB2		UQCRH	HIST1H2AH			MYL12B	HIST1H1C	CDA	TMEM176A		KLF4	TM4SF5	MAP7	RANBP1		HSPH1	RPS2
PTHLH	Ppic	Oat	Gtf2i						COG4	TNKS2					FCGBP	DPEP1	HNRPDL		SPINK4		CDCA1	BENE		RPL7A	POLR2A			SFN	CLDN4	GPA33	GNPTAB		RPL13	TBX10	HTR3E	HSPE1		NAP1L1	S100A4
PTPRO	Anxa3	2700086A05Rik	Polr1e						LBR	COL17A1					SLC39A5	EGLN3	C16orf35		AKAP9		CDCA3	BIRC3		RPL23A	CA1			CDHR5	PLS1	PKIB	TMEM176B		RPS8	FER1L6	GNG13	RPS15A		RPS21	RPS23
PVT1	Eda2r	Leap2	Zfp422						CNTNAP2	DHRS9					TMEM82	EMP1	TREX2		RNASE1		CDCA5	BIRC4		RPS5	FOSB			RHOC	DHRS9	MEP1A	MYOM1		SSR4	NUPR1	HIP1R	NUCKS1		RPL30	GPX2
PXDN	S100a6	Aldob	Sntb2						SYNCRIP	XRN1					AOC1	ENPP3	CGI-96		REG4		CDCA7	BMP2		RPL24	ID4			LGALS4	TMIGD1	CDHR2	DSC2		RPL34	DST	AFAP1L2	RPS3A		RPL36	RPL24
RASSF5	Ldh2	Sis	Esco2						AMT	TESK2					TUBAL3	F3	IMP4		EHF		CDK4	C18orf11		RPL19	AL031777.3			SRI	GPRC5A	TMEM37	CLCA4		RPL13A	SPDEF	OGDHL	RPL5		PTMS	RPS6
SCN2B	Ly6c	Chgb	Zfp629						CCNB2	SPINT1					AMN	FAM3B	HEATR1		TFF3		CDK6	C21orf4		RPS15A	DNAJB1			S100A10	CDHR5	PRSS3	CTSE		SH3BGRL3	CD63	B4GALNT4	RPL23A		RPL24	CCL20
SLC14A1	Efemp1	Guca2a	Insr						NME1	TNFSF10					SULT1A2	FMO5	SLC19A1		KLK1		CDKN3	C2orf31		RPL23	RPS18			SMIM22	NEAT1	ABCG2	ID1		RPL3	CREB3L1	PPDPF	RPL32		RPS12	RPSA
SLC1A2	Ddit4l	Gpc3	Bag2						HPS3	SGCD					FOXA3	G6PC	C20orf64		HNRNPH1		CENPA	C4A		RPL14	DDIT4			MISP	CA2	MIR194-2HG	NOTCH2		FAM3D	SH3BGRL3	RGS13	RPS20		RPL23	RPL30
SLCO3A1	Pdzk1ip1	Pigr	Plscr3						IFRD2	TEX11					MOGAT2	GDA	C12orf14		ZG16		CENPE	C6orf115		GOLM1	HIST1H2BH			TST	TNFSF10	SLC17A4	C1orf21		RASD1	HEPACAM2	GRK5	PTTG1		RPS5	RPS18
SOAT1	Ly6d	Slc5a1	Uhrf2						EBPL	BIRC3					NAT2	GDE1	PDCD11		ITLN1		CENPF	C6orf170		ATP5MC1	LINC01970			S100A6	ATP1B3	ABCB1	ITM2C		RPS3A	MUC4	IGSF3	RPL24		PHLDA1	RPL27
SORCS2	2310002J15Rik	2210404O07Rik	Slc27a1						PAFAH1B3	GNG12					FABP1	GDPD2	NOL1		SERPINA1		CFHL1	C6orf33		RPL7	RPL13			ADIRF	PI3	TRPM6	SLC2A5		ATOH1	REG4	KMT2C	PCCA		HSPD1	COMMD6
ST3GAL3	Cugbp2	Mgam	Dkc1							SRPRB					UGT2B17	GGT1	IL20RA		FAM3D		CGI-30	C9orf42		UGT2B17	H3F3B			CD177	C11orf86	SAMD9	CEACAM7		CREB3L1	PLAC8	FURIN	PRKDC		RNF43	FN1
TACC1	Laptm5	Gpd1	Dock11							SP1					XDH	HSD17B6	ID3		MUC2		MECR	C9orf75		RPS18	AL118516.1			ITM2C	GPA33	DST	CDK18		C12orf57	TSPAN3	UTRN	HMGA1		RPS16	RPL10A
TEAD2	Plekhs1	Slc27a2	Trit1							DDX58					AC106876.2	IFIT1	SKB1		Y_RNA		CHEK1	CA12		PEBP1	HSPA1A			BSG	HLA-A	RHOC	TTC39B		RPL28	GPR153	SELENOM	PSMA7		RPL4	GSTP1
TGIF2	Dscr6	Tac1	Xpc							HIST1H2BC					RP11-595B24.2	IFIT1L	C11orf5		NEDD4L		CHRDL1	CA4		RPS19	AC005837.1			SDCBP2	SAMD9	SERINC2	PHGR1		RPS6	SELENOP	DEFB1	EEF1B2		RACK1	RPL19
TUBB2B	Hs6st2	Myb	Tia1							P4HA2					CAPN13	IGSF9	FUT4		BCAS1		CIRH1A	CARD9		RPS23	VEGFA			ATP1B3	CDA	C2orf88	TDP2		RPS14	TXNIP	IL13RA1	SNRPF		RPS20	PCCA
VAV3	Slc4a11	Pdgfa	Mtus1							POLD4					SLC26A3	IL18	PIGW		MGLL		CLU	CCL23		RPS2	ADIRF			MT1E	UGP2	CYP3A5	SLC20A1		RPS18	VIPR1	SPIB	RPS12		RPL28	IFITM3
	AI467606	Reg1	Narg2							JUND					CHP2	IL33	SRPRB		FCGBP		CNN1	CCNG2		AGR2	CDKN1C			CA4	ASS1	SLC51B	MEIS1		RPL12	NAAA	ARGLU1	RPS23		SCD	POMP
	Cryab	8430419L09Rik	Zfp191							MGAT4A					ISX	KIAA1919	ZNRD1		FHL2		CNTNAP2	CDA		RPS16	KCNQ1OT1			MT1H	PRDX6	PDE9A	HEPACAM2		CDC42EP5	TUBB2A	ANXA4	GSTP1		TUBA1A	RPL4
	Sh3kbp1	Reg4	Trp53bp1							DEDD2					MEP1A	KRT20	TFB2M		MLPH		COG4	CDH1		BTF3	PCK1			VAMP8	SPATS2L	PRSS8	VIPR1		RPS15A	ID3	ADGRG6	PCNA		RPS3	HSPD1
	Samd5	Aldh1b1	Chek2							CLDN7					BTNL3	LCT	RPC62		PCK1		COL12A1	CDH18		RPS9	AL021453.1			HPGD	RHOF	FABP1	SAMD9L		BTG2	SAMD9	CHD6	RPL35A		RPL31	RPL13
	Phlda3	Hkdc1	Cps1							TRIM5					GUCA2B	LEAP2	JTV1		GCC2		DDX20	CDKN1A		SLPI	HIST1H3A			GIPC1	EPCAM	CGN	SELENOW		TPSG1	FOXA3	DKK3	YBX1		COMMD6	TGFBI
	Krt7	Cyp3a25	Gins4							TNFRSF21					TBX10	LOC728588	ZNF339		SYTL2		DDX28	CEACAM1		KLF5	RPS2			TMSB4X	CDHR2	ANKRD12	FTH1		RPL9	CKB	H1FX	RPL4		RPL14	RPL32
	Il1rn	Sema5a	Mcm2							SPINT2					GUCY2C	LRRC19			PTPRF		DEPDC1	CGN		YBX1	RPL28			C10orf99	MDK	SMCHD1	GUCY2C		RPS16	S100A6	AOC1	RPL3		RPL10A	RPL6
	Ccnd1	Hebp1	Whsc1							AQP7					TMEM236	MAF			MUC4		DEPDC6	CHMP1.5		ATP5MC2	RND3			CES2	RARRES3	ENTPD8	KRT19		RPS9	B3GNT6	ANXA1	RPS18		RPL7	RPS3A
	Fut2	Trib3	Msh2							RHOF					ATOH1	MAFB			GSN		DKC1	CHP		CD24	YME1L1			MYL12A	ISG20	CTSA	MDK		L1TD1	CLDN8	SPAG9	RPS3		MACC1	RPS13
	Serpinb9b	Nat8	Trim28							TMPRSS2					RP11-77K12.7	MALL			FBXO32		DKFZp762E1312	cig5		RPL35A	ELOB			ACAA2	UPP1	CLDN23	CFD		RAP1GAP	TCIM	JCHAIN	NACA		ATRX	LDHA
	Plaur	Cd302	Nrm							FMO5					DHRS11	MEP1B			TFF3		DKFZp762K222	CIT		RPS3	RPL13A			DHRS11	CLDN3	RFK	C2orf54		RPL23A	BEST2	PTPRJ	RPLP1		RPS27	RPS3
	Prtf	Abcg5	Nfib							AKR1B10					TMEM236	MGAT4C			TFF1		DLG7	CKB		DMBT1	ELF3			PPDPF	HSD17B2	SPATS2L	PROX1		RPL10A	ISG20	TUBA1A	RPS8		PERP	SLPI
	Syt8	Cabc1	Atrx							GPA33					CHST5	MOCOS			S100P		DMD	CLCN2		RPS27	SRSF7			SGK1	SLC51B	TMPRSS2	OTOP3		ATF3	GALNT5	BCAM	ANP32B		EEF1A1	NPM1
	Tmem40	Slc2a2	Ephb2							CDA					VIL1	MOGAT2			KLK1		DNMT2	CLDN23		SPINK1	HSPA2			SLC26A2	CTSZ	RNASE1	MSLN		GMDS	MINPP1	IGKC	RPS13		FOXQ1	GAPDH
	5830408B19Rik	2610042L04Rik	Zfp512							UPP1					CDX1	NAT8			ANKRD36C		EBAF	CLDN3		MT1E	PMAIP1			HIST1H1C	RFK	TCF7L2	KRT8		TSPAN13	DHRS9	SKAP2	PTMS		RPS8	RPLP1
	Ptp4a3	Slc16a12	Zfp346							PI3					TPSG1	NLRP9			ZG16		EBPL	CLDN4		RPL37	H2AFX			UGP2	LGALS3	VAMP8	CEACAM6		JUN	NEDD4L	PTPN6	ACTG1		SLC7A11	RPS5
	Gpx2	Amn	Rpa2							PLCD1					MYO1A	OAS3			MUC12		EEF1A1	CLDN7		RPS20	HIST1H1E			HSD17B2	ARL14	MIER3	NEAT1		RPS5	MIA3	POU2F3	RPL12		ZKSCAN1	RPL37
	Psapl1	Clca4	Surf2							GNA11					CDH17	OSGIN1			CLDN4		EEF1E1	CLIC5		RPL30	MED29			PIGR	TMEM37	PDCD4	PDE9A		RPL35A	DDX60	KIT	RPL10A		HSPA1B	RPS19
	Fer1l3	Lgr5	Hells							TP53INP1					GPA33	OSTALPHA			MUC2		EEF1G	CNGA1		ADH1C	TMEM238			JPT1	TSPAN8	CLDN4	IGLC3		RPS4X	TRANK1	CD300LF	ATP5MC1		ASCL2	ACTG1
	Zfp365	Hook1	Ccnb1							ROPN1L					BTNL8	OSTBETA			CAPN8		EPHB2	COBL		RPL28	CBX4			CTSA	ACAA2	MXI1	CFDP1		RPLP0	CDC42EP5	DPYSL3	RPS5		ABHD2	RPS16
	S100a11	Greb1	Ttk							PPM1A					CLCA1	OTOP3			HLA-C		EPHB3	COL17A1		AGR3	HSP90AA1			GPA33	SQSTM1	TIMP2	LYPD8		RPL24	CLDN4	TAS1R3	RPL13		RPL19	RPL23A
	Psca	Socs2	Zfp451							IL10RB					ITLN1	PAPSS2			HLA-E		EPHB4	COPEB		RPL12	HNRNPU			PRR13	SECTM1	MXD1	ECE1		SELENOK	HLA-F	SNORC	LDHA		SET	RPS24
	Oas1f	Slc39a5	Dnajc9							SDCBP2					LCN15	PCK1			MYO15B		EXO1	CTDSP2		TSPO	CEBPD			JCHAIN	CGN	NEAT1	CDC42BPA		TCIM	KLF4	MYO1B	RPL9		NPM1	RPL3
	Sox21	Nags	Pola2							RNF103					BEST4	PFKP					EXOSC5	CTSE		RPL27	SNHG8			ISG15	SRI	APPL2	PPDPF		EGR1	ST6GALNAC1	CD14	TPX2		TESC	EEF1B2
	Fabp5	Ctss	Pdxk							PLXNA2					MUC13	PLB1					FARSLB	CXADR		PRDX5	HIST1H2BF			IGKC	FXYD3	LMO7	GSN		RPL30	PARM1	DDX5	RPS19		RPL3	RPLP0
	Col18a1	Slc6a4	Sipa1l1							EPHA2					TRPM6	PLEKHG6					FBN1	CYLN2		RPS21	ARGLU1			MT1G	KRT8	C11orf86	SGK1		RPL19	LPIN2	MTSS1	RPS14		CD81	PHLDA2
	Cd14	Slc22a1	Acss2							CDKN1A					MUC2	PRRX1					FEN1	CYP3A5		ACTG1	ID2			TRPM6	DST	ATP1B3	ATP1B1		BEST2	RFLNA	TMEM176A	GPX2		SOX9	CD24
	Pmm1	Sct	Pdp1							LTK					SPINK4	PTK6					FHOD3	CYP3A7		RPL13	AC007613.1			CHP1	VAMP8	MYL12B	LINC01559		RPS19	LIPH	PLEKHB1	LSM5		HSP90AA1	RPL9
	Plk2	Osbpl6	Apex1							B2M					REG4	RAB30					FLJ10156	DAPK2		PPP1R1B	SOCS3			TSPAN8	LMO7	GPRC5A	TST		RPL31	GLUL	PSAP	C1QBP		ENO1	LCN15
	Clic3	Asah3	Spata13							F2RL1					CDX2	RDH16					FLJ10774	DDX58		MLEC	AL135925.1			CLTB	CLTB	CCDC68	HSD17B2		KRT18	CCDC68	SOX9	RPL37		CCL20	PRDX1
	Ncmap	Cml1	Zfp280d							TAX1BP3					PPP1R14D	REG3A					FLJ13220	DEDD2		RPL21	RPS9			FCGRT	DSC2	ISG20	C10orf99		TCEA3	TCF7L2	PIK3CG	SLC12A2		ENC1	AREG
	Ereg	Rorc	Hmgb3							SMAD3					REP15	RHOC					FLJ14525	DEFB1		NXPE4	C6orf62			UGT2B17	SGK1	NAAA	DST		HPCAL1	KRT20	GNAI2	FBL		GSTP1	OLFM4
	Icam1	Acpp	Mcm5							PKIB					TPH1	SAA2					FLJ20294	DHRS9		EIF3E	AC091271.1			CTSZ	PRSS8	SLC6A8	FLNB		FRYL	ATOH1	HEPACAM2	RPS16		NACA	PKM
	Fxyd3	Cdx1	Zfp828							CCL23					KRT20	SLC13A1					FLJ22318	DIO3		C1QBP	AL360012.1			C11orf86	RSAD2	CLDN3	GRN		CKAP4	AMN	ARHGEF38	BTF3			PGK1
	Ccng1	Pde3a	Unc84b							SYTL5					SULT1B1	SLC13A2					FLJ23311	DIRC2		RARRES2	RPL36			SLC25A5	SMPDL3A	TRANK1	TP53INP2		RPS23	CAPN9	HTR3C	ATAD5			SET
	Rbms1	Hadh	Mcm6							MGLL					HOXD11	SLC15A1					FLJ23441	DKFZp547A023		RPL4	HIST1H4E			PDE9A	MEP1A	FXYD3	MEP1A		RPS2	MLLT3	BIK	RPL10			RACK1
	Bmp8b	Mlxipl	Clic4							DIRC2					C10orf99	SLC23A1					FLJ40629	DKFZp564J157		PTMA	AC087239.1			FLNB	ITM2C	SULT1A2	MISP		HSPA1B	ITM2C	TET2	BIRC5			NDUFA4
	Mgat4c	Fbln1	Vgll4							PDE9A					CLCA4	SLC25A45					FLRT2	DKFZP564O123		HSPA1A	GADD45G			C1QTNF12	FCGRT	PDZD3	A1CF		HSP90AA1	FAM107B	TMEM176B	LYZ			SLC2A1
	Rdh10	Vdr	Cdk4							RGS13					C12orf36	SLC26A3					FMOD	DKFZp761D221		DBI				TMEM37	ABCG2	SMIM22	UNC5C		LGALS4	B2M	IGHA1	RAD21			YWHAB
	Enah	A130010J15Rik	Macrod1							SPRED2					AQP8	SLC26A6					FN1	DNAPTP6		MGST3				MEP1A	CCL20	HHLA2	PRSS3		RPS13	DISP2	JMY	MCM3			CD9
	Vnn1	D630039A03Rik	Tmx4							BCL10					LEFTY1	SLC2A2					FOXM1	DOCK5		TMSB10				CLCA4	OASL	LIPH	SLC17A4		ERN2	TSPAN13	RALGPS2	PDIA6			CSTB
	Epha4	Ddit3	Neil1							HK2					HOXA13	SLC2A5					FRAS1	DPH2L1		FTL				AKR1B10	ATP1B1	COL17A1	LGALS3		MYADM	SH3PXD2A	LIPG	RPS24			RPS10
	Pdlim4	Soat2	Mcm3							TCF7L2					HOXB13	SLC30A10					FYN	DPP3		MT1X				MXI1	CTSA	PCK1	TP53INP1		ANXA13	SELENOK	EID1	DUT			RPS8
	Ggta1	AI428936	Zmym2							IGSF3					PRAC1	SLC34A2					GAB1	DSC2		FAM162A				ETNK1	DUOXA2	PRAP1	PDCD4		MLPH	RHOC	PNISR	PEBP1			KLK10
	Tnni2	Vegfa	Nmral1							TBC1D1					HOXD13	SLC47A1					GCG	DSCR1		CD9				EFHD2	EFHD2	LPIN2	CAMK2N1		RPL7A	CLTB	NCMAP	HSP90AA1			EIF2S2
	Ier3	Hunk	Pgcp							GDA					LRRC26	SLC5A11					GMNN	DST		RPL31				PPP1R14D	MIER3	CEACAM1	APOBR		RPS27A	WNK4	RICTOR	LCN15			HSPH1
	Glipr1	Psmb9	Nusap1							EDN2					INSL5	SLC5A12					GNB2L1	DUSP5		LGALS4				CLDN3	SERINC2	SPINT1	PRKG2		AC005833.1	DYRK2	ACTN1	RPL30			GDF15
	Il17re	Sema6d	Mycbp2							LAMC2					NOX1	SLC5A4					GPC4	DYRK2		RACK1				SLC17A4	TYMP	CDKN2B-AS1	PDLIM1		RAB27A	GDPD3	ABHD2	CCT2			PABPC1
	Tmem34	Hdac11	Mcm7							CIT					MS4A12	SLC5A4B					GREM1	EDN2		FAM3D				AOC1	PLIN3	SCNN1B	MALT1		RPS20	MCF2L	TREH	PKM			PDIA6
	S100A7A	1300002K09Rik	Smad5							VASP					KRTAP13-2	SLC6A19					GREM2	EDN3		NXPE1				SULT1A2	EZR	B2M	HSPB1		RPSA	MYL12A	VAV1	IGFBP2			SLC12A2
	Mcpt2	Irf8	Mecp2							KRT19					MUC12	SLC6A20					GYG2	EFNA1		GAPDH				MGLL	ETNK1	PHGR1	S100A6		PDIA3	ATP2A3	TBC1D2B	IFITM3			RPL14
	Suox	2210016H18Rik	Bcl11b							SLC25A23					GAL3ST2	SLC9A3					HH114	EGLN3		RPS4Y1				AHCYL2	PPP1R14D	TYMP	MYH14		ARFGEF3	SMIM5	KLK11	PPA1			GPRC5A
	Prss22	Macrod1	Incenp							ALDOB					NXPE1	SLITRK6					HPS3	ELF3		MGST2				PLS1	S100A6	RHOF	BSG		KCNQ1OT1	SDCBP2	SEC11C	RPL34			RPL39
	Tspan6	Ttc39c	Hmga1							SGPP2					LYPD8	SPNS2					HSPC049	ELF4		PPIB				SULT1A1	ST14	BIRC3	RHOC		MUC4	RAB3B	FAM213A	RACK1			ATP1B1
	Abcb1b	Bcl11a	Nup210							MAPK3					CEACAM7	SPRR2G					HTLF	EMP1		MAOA				AMN	ACTB	DSC2	DDAH2		GNE	DUSP1	CHDH	GGH			CCND1
	Tns4	Aspg	Mcm4							BMP2					C21orf88	ST3GAL4					HUNK	ENPP1		APP				CDKN2B	CFDP1	CTSZ	SLK		SLC4A7	MAN1A1	DCLK2	GGCT			RPN2
	S100a14	Pycard	Foxp4							UGCG					SLC26A2	SYNPO					IARS	EPHA2		PPA1				CDA	SMPD1	RHOU	MTRNR2L12		NUPR1	ATP6V1G1	GSTP1	NHP2			TFF1
	Lamc2	A130038J17Rik	Rad50							DSC2					NXPE4	TEX12					IFRD2	EPS8		ANXA2				LGALS2	JPT1	SQSTM1	CA2		FOXP1	TDP2	SNX9	SMC4			RPL28
	Jub	Pycs	Lzts2							NEDD9					TMIGD1	TREH					IL17RB	EPSTI1		GSTP1				NEAT1	DDX60	TMSB4X	NSD2		NEDD4L	SMIM6	FRY	DKC1			HMGA1
	Ecm1	Bbox1	Pou2f1							SLC6A8					PYY	TRIM15					IMPDH2	F2RL1		PABPC1				MVP	CDKN1A	DUOX2	MUC13		FMOD	GALNT3	PTMA	POMP			RPL34
	Scel	Plbd1	Flna							HIST1H1C					GUCA2A	UGT2A3					IQGAP3	F3		HSP90AB1				SLC4A4	MYL12A	CLTB	NBPF14		UQCRH	MXD1	TIMP1	HSPA8			KRT17
	Fam198b	Neurod1	Rtn4							CYP3A5					FSIP2	UGT2B17					ITGB3BP	FAM46A		HSPE1				ACADS	TSPAN3	TMCC3	FNIP2		HES6	CEACAM6	SLCO3A1	LBR			DPEP1
	Osbpl5	Pdcd4	Fhl2							LAMB3					BEST2	VWA1					KCNMB1	FBXO32		S100A11				CFDP1	TMBIM1	AAK1	TXNIP		TPM1	SERINC2	YPEL3	MLEC			CXCL1
	Tlr4	Phyh	Hrsp12							ALPI											KCNN4	FGL1		FOS				TP53I3	SLC6A8	MYL12A	GOLIM4		RPL5	CAMK2N1	PAK3	UQCRH			S100A16
	Timp2	Msra	Sdsl							RHOC											KIAA0114	FHL2		EIF3L				HHLA2	MXI1	CDKN2B	JUND		ANO7	GALNT7	CSK	RPS10			DNAJC15
	Trex2	Sepm	Nubpl							UACA											KIAA1155	FLJ10665		NDUFA4				ACTB	XDH	LRRC1	GOLM1		RPL21	ERI3	CAMP	MCM7			ERO1A
	Gatm	Slc12a8	Mbp							FHL2											KIAA1324	FLJ10901		RPS10				SERINC2	TXNIP	MUC13	HLA-A		SMIM14	AREG	PROX1	EIF3E			HSPA8
	Zic4	Esrrg	Ivd							PRSS12											KIAA1893	FLJ13456		RPL36				DDAH2	UBC	TMC5	C4orf48		NACA	ERN2	LIMCH1	CBX3			SERPINB1
	Arl4c	Ppap2a	Adnp							CCNG2											KIF14	FLJ14146		LGALS3				SCNN1B	CHP1	LINC01559	VSIR		SLC38A2	CLCA1	FGFR4	RPL31			RPL18A
	Wwtr1	Galnt6	Eri1							MAPK6											KIF4A	FLJ14490		PYCARD				APPL2	TMEM45B	PTPRR	FCGRT		RPL22	WSB1	KCNQ4	CD81			ACTB
	Aqp5	Pgcp	Pkig							LIPH											KIF5C	FLJ20152		RPL39				SH3BGRL3	MYH14	MTRNR2L12	SAMHD1		SYTL2	SYTL5	HNRNPA2B1	BRCA2			NAP1L1
	Capn2	Slc17a4	Bphl							SLC6A19											LAMR1	FLJ20507		IGFBP2				GNA11	LAMB3	EFHD2	NBPF19		HSD11B2	YPEL3	PCLO	KIF20B			CXCL3
	Ccp110	Ifitm1	Spin1							TNFAIP8											LBR	FLJ22761		SLC25A5				SULT1B1	LCN2	ST14	ID4		B3GNT6	KCNK1	WSB1	LCN2			ABHD2
	Emp2	Kcnk5	Lhpp							FOSL2											LDHB	FLJ23129		AKR1C3				SLC20A1	IGKC	AOC1	DOCK4		ALDH1A1	FAM177B	CGNL1	HELLS			HSPE1
	4833427G06Rik	Slc37a4	Urod							MMP14											LEFTB	FLJ25084		TOMM20				AKR1C3	SLC17A4	ARL14	PDK1		PRDX5	KCNK6	CCDC88B	SMC2			TMEM123
	Abcc4	Slc16a10	Isg20l2							SLC9A2											LOC151878	FLJ31842		EIF3F				SLC6A8	MXD1	IGLC3	PDGFA		DLL1	HSPA2	EHF	CDCA7			HSP90AA1
	Mtap6	Pdss1	Dtd1							SCNN1A											LOC219347	FLJ33915		S100A10				PAPSS2	ENTPD8	JCHAIN	PTPRR		PPIB	PHGR1	CHD3	MCM4			EPCAM
	Hyal1	2310001H17Rik	Lyplal1							ARSA											LOC283345	FLJ35954		EPCAM				TPRN	SPINT1	MYH14	FABP1		RPS25	MFSD4A	CAPN12	FABP5			RPL31
	Ift57	Rundc3b	Atxn10							TCN2											LOC283596	FLJ37131		ESD				GGT6	PRR13	C1orf115	MXI1		RPL39	IL3RA	RBM38	TXN			TSPAN8
	Serpinb6b	Prss12	Mett5d1							IVNS1ABP											LOC285705	FLJ38564		NPM1				EMP1	PDE9A	PIM1	ISG15		IL1R2	FSIP2	CNN3	HSP90B1			LMO7
	Slc25a48	Sesn1	Phf6							PLAC8											LOC339316	FLJ40432		LAPTM4A				SLC22A18	EPS8	PPP1R14D	PDZD3		IER3	FBXO32	CRIP1	CCNB1			SOX9
	Psrc1	Sgms2	Rnf2							LPIN2											LOC388974	FLJ43855		PFN1				MYH14	HSPA5	TSPAN3			IL13RA1	SLC16A9	ATRX	SSB			NORAD
	Slc44a2	2310040G24Rik	Arsb							SMPDL3A											LOC91942	FMO5		SQOR				PRR15	S100A10	HSD17B2			FOXA3	ACOT7	CCDC28B	PRDX1			RPS9
	5730416F02Rik	Casp4	Ppp1r1b							BDKRB2											LRIG1	FOSL2		C15orf48				DSC2	SLC40A1	PRDX6			RPS21	LINC01559	FBXO32	SMC1A			ATP6V1G1
	Hspa1b	Als2cr13	Zfp740							RIOK3											LSM8	G1P2		LIMA1				LINC01133	SLC44A4	ACVRL1			RACK1	XBP1	NCK2	NDUFA4			ANXA3
	Ppl	Gstt1	Fto							VILL											MAD2L1	GBAP		ALDH2				CSTB	CDKN2B-AS1	LAMA3			WNK4	OPTN	HLA-E	EIF2S2			RAC1
	Mgmt	Add3	Wdr55							PADI2											MAGEF1	GBP3		FABP5				PRSS8	SMIM22	SMPD1			AGR3	SLC44A4	UCP2	DBI			SAP18
	Cd68	Chchd7	Polr1a							GCNT3											MAL	GCNT3		ADD3				DHRS9	HHLA2	CYP3A4			EEF1A1	HIST1H1C	HOXA3	SNRPD1			PTMA
	Cxcl16	Megf9	Chchd6							PTPN18											MCM3	GDA		ATP8B1				C4orf48	COL17A1	CAMK2N1			RPL6	TP53INP2	PRDX4	HMGN1			DSTN
	P2ry6	Lrp4	Nhp2							ISG20											MCM6	GDPD2		PKP2				FTL	AOC1	TJP3			DUSP1	GFPT1	SMTN	IGLC2			RPL13A
	Ddah1	Nr5a2	Brd8							ANPEP											MELK	STBD1		PDIA3				ELOB	HK2	C1QTNF12			IER2	CFDP1	ERO1B	TK1			TXN
	Pmepa1	9130017K11Rik	Bckdha							CA12											MGC13170	GGA2		RPL22				MT1X	TP53INP2	HLA-B			PRAC1	SCGB2A1	ARHGEF11	CBX5			KRT23
	Gcnt1	Ivns1abp	Cyp2e1							EGLN3											MGC14560	GGT2		RPS25				HRCT1	TIMP2	ASS1			SELENOM	SYT7	RUNX1	SRSF2			CD81
	Cgnl1	Slit2	Lgr5							GBP3											MGC24665	GGTL4		CFTR				TSC22D1	CD177	LSR			GALNT7	HLA-B	BAZ2B	RPL22L1			ANXA4
	Emp1	B2m	Tnfrsf19							TLR3											MGC26690	GK		RARRES1				TDP2	BSG	DDX60			RPS3	GPRIN2	PCM1	RPL14			FOXQ1
	Prl2c3	Samhd1	Fstl1							SLC9A1											MGC3036	GNA11		RAB25				C15orf48	ABCB1	RSAD2			EEF1B2	MAPK3	ARID4B	RSL1D1			GTF3A
	Bok	Bach1	Gkn3							KCNK1											MGC57827	GNG12		PI3				CDKN1A	KRT19	TP53INP2			RPL27	H1F0	ROCK1	RPL36A			RPL36
	Ildr1	Klhl22	Scn2b							LHFPL2											MKI67	GPA33		PCK1				TMPRSS2	ALDOB	YPEL3			JUNB	CORO1B	HMCES	NASP			HSPA5
	1110028F11Rik	Serinc3	Ces1d							BCAS1											MLF1IP	GPR115		HMGN1				CGN	PIGR	CCDC152			GDF15	TNFSF10	INPP5D	TYMS			TOMM20
	Plf	5430421B17	Prelp							DOCK5											MLPH	GSDML		HSPD1				HLA-A	HLA-E	UGP2			LMAN1	DNAJC10	FES	MAD2L1			RAN
	Arhgef4	AI464131	Sp5							KIAA1211											MRPL1	GTF2H5		SLC12A2				TSPAN3	TMSB4X	KRT20			SLC9A3R2	AGR3	RTN4	RPA3			BACE2
	Arhgef3	Pfkfb3	E230029C05Rik							SLC1A1											MRPL24	GUCA2A		CYB5A				LIMA1	HRASLS2	FBXO32			GFPT1	FAM83E	HIST1H4C	RPN2			ENO1
	Msn	Tmed6	Il17rd							PTPRH											MRPL3	GZMA		EEF1A1				PLCD3	LAMA3	EPS8			DNAJC10	PTGER4	TM4SF5	HMGB3			DUOXA2
	Dcxr	Bend7	Fmnl2							RARRES3											MRPS2	HDAC9		SULT1B1				ARL4A	SLC20A1	IGKC			ATP5MC2	SECTM1	CCNI	DDX21			ITGA2
	Spata6	2005-09-01	Arl4c							LAMA1											MTB	HIG1		DSTN				DEFB1	MX1				PTMA	FHL2	COL9A3	SLC25A5			S100A10
	Arhgap44	Neurog3	Cttnbp2							TFF1											MTHFD1	HIST1H1C		CD99				CAMK2N1	CDH1				RPS7	SHROOM3	KIAA1324	ASPM			TFF2
	Rgs19	2810408A11Rik	Rgmb							ALOX5											MTL5	HIST1H2AC		C10orf99				C19orf33	GIPC1				RAB26	B3GALT5	FKBP2	RPL18A			FERMT1
	Noxo1	Bcl11b	Angpt2							HSD17B2											MTR	HIST1H2BC		GLUL				TMEM45B	C2orf88				ABLIM1	RARRES3	IFI27L2	GMNN			PRDX5
	Vangl1	Atp1a1	Axin2							RNF152											MUC5B	HIST1H2BD		HMGCS2				CD14	SH3BGRL3				SERP1	FAM114A1	VPS13C	IMPDH2			OCIAD2
	S100a4	Itpka	Hunk							CTSE											MYBL2	HIST1H3H		ANP32B				TJP3	MGLL				GALNT3	MARCKS	CNKSR3	PGK1			TACSTD2
	Tspan4	Bhlha15	Car12																		MYC	HIST1H4H		NUCKS1				IGSF9	MAL2				DNAJB1	CD2AP	PGGHG	TKT			SSB
	Gpr137b	Dnmt3a	Ptpro																		MYL9	HK2		CCND2				ARL14	JCHAIN				CD63	PADI2	TMEM63A	PRDX4			DSP
	Ccnd2	Arsa	Dct																		MYO9A	HMOX1		LRRC75A				MAOA	TNFRSF1A				RPL7	UBC	DCP2	HACD3			RSL1D1
	Ttc9	Ell3	Sfrp5																		MYST3	HN1		CDX1				SMPDL3A	APPL2				NOP53	TP53INP1	PRNP	MTDH			MYC
	Pdrg1	Me2	Sycn																		NAV3	HNF4A		GPR160				PRAP1	SULT1A2				ETS2	VAMP8	KRT8	GTF3A			LAMC2
	Vamp5	Ano9	Clca2																		NEK2	HPGD		PDIA6				UPP1	LITAF				ID2	GPA33		NOP58			RPS27
	Far1	Rnf152	1300002K09Rik																		NEXN	HS6ST1		IMPDH2				NR2F6	IRF1				GALNT5	ID1		PLP2			EREG
	Serpinb5	Prr6	Casp12																		NGFRAP1	HSD17B2		ARPC3				MAPK3	PLEC				RPS10	PDGFA		NSA2			TNFRSF12A
	Ctsh	Ifitm2	Emp2																		NHS	IFNGR2		SNRPF				ASS1	TCF7L2				DNAJC12	LGALS4		UBE2C			MAL2
	4930461G14Rik	Plcb3	Mia1																		NME1	IGSF3		LPP				ZBTB7B	BIRC3				MIA3	NEDD9		RPL28			YBX1
	Fam212b	Ncoa1	Psrc1																		NOB1P	IGSF9		ETHE1				PDCD4	PDZK1IP1				SNORC	ARL14		ODC1			TMSB10
	Akr1b10	6330403L08Rik	Notch1																		NOL5A	IL10RB		RNF186				FUCA1	ETHE1				FRZB	TC2N		DNMT1			CCNI
	Rab15	Psmb10	Rnf43																		NOLA2	IL28RA		SPINK5				LINC02023	CASP5				MB	PDLIM1		RPL13A			LAMP1
	Zmat3	Cables1	Ddo																		NR2C2	IL2RG		KRTCAP3				RIOK3	LRRC19				NEURL1	PLS1		CDC20			RPL36A
	Ahnak		Arhgef4																		NS	ISG20		EIF1				SIRT6	FHL2				NUCB2	LSR		WDR34			EEF1A1
	Krt18		Clca1																		NUP35	ISGF3G		DSG2				MGST3	TM4SF1				GLUL	PTPRF		RPL22			RPL22L1
	Dapk1		Evl																		NUSAP1	IVNS1ABP		SPCS1				ABRACL	NBL1				DNAJA1	APOL6		ECT2			ASCL2
	Flot2		Utrn																		OGDH	JUNB		S100A16				IGHA1	AHCYL2				ITPR2	TMEM54		FERMT1			NCOA7
	Avpi1		Esrrg																		OGN	JUND		TRABD2A				CD24	TST				HERPUD1	EIF2AK3		DTYMK			CXCL8
	Rab11fip5		Esam																		OLFM4	KATNA1		PRDX1				COL17A1	TMCC3				NUCKS1	NEURL1		SUPT16H			TPM4
	Tuba1		Fgfr4																		OXCT1	KCNK1		MARCKSL1				PDLIM1	DSG2				HID1	ANO7		SCD			KRT18
	Fam129b		Sema7a																		PAFAH1B3	KIAA0063		LGALS2				RHOU	LGALS3BP				PRUNE2	LMO7		TMSB10			MTDH
	Mfsd4		Wwtr1																		PAICS	KIAA0376		TCEA3				ID1	CAP1				ATP2A3	CEACAM5		CENPE			DNAJB1
	Paqr8		Sorcs2																		PCDH7	KIAA0830		MARCKS				EZR	JUP				NDUFA4	SMIM22		RRM1			TKT
	Serpinb11		Rad51l1																		PCOLN3	KIAA0931		NFIB					AREG				ATP2C2	CDHR2		RPL36			SQSTM1
	Prkar1a		Irs1																		PEMT	KIAA1145		COMMD6					LSR				S100P	INSR		RARRES2			EIF1
	Lama3		Mpp3																		Pfs2	KIAA1211		NFIA					IFIT1				FKBP11	ANKRD12		RPL39			PDZK1IP1
	Tinagl1		Ttc21b																		PGAP1	KIAA1363		MECOM					PARP14				ERLEC1	MYL12B		MYC			LAMB3
	Mcam		Cdo1																		PGM5	KIAA1539		ACTB					GNG12				ODC1	STX19		CKS2			SUB1
	Nfe2l3		Pla2g4a																		PKMYT1	KIAA1613		CES2					TFF1				ZFP36L2	ABHD17C		EEF1A1			HSPA6
	Sh3bgrl2		Atg16l2																		PLCB4	KMO		MUC4					ARRDC4				GALNT8	SPTBN1		LMNB1			PPIB
	Lmna		Epha4																		PLK1	KRT19		UGDH					TRANK1				TMEM61	CTNND1		DDX18			ITGA6
	Scmh1		Smo																		POLE2	KRT8		RTN4					C1orf115				RPL4	TACC1		PABPC1			LAPTM4A
	E130012A19Rik		Cpn1																		POLR1C	LAMA1		ZFP36L2					CYP3A5				TACC1	RIOK3		HNRNPA2B1			YBX3
	Pdlim7		Klhl8																		POLS	LAMB3		EMP2					CES2				AQP3	EPCAM		TMEM123			LDHB
	Foxq1		Rnf32																		PRELP	LAMC2		YBX3					FBXO32				DOPEY2	CDKN1A		PRDX5			MACC1
	Gcnt3		Fzd2																		Prostein	LARGE		PLCB4					TJP3				TTC3	UGCG		NUSAP1			S100A6
	Akr1b3		D930015E06Rik																		PRRX1	LBA1		APEX1					CEACAM5				TOMM20	KRT18		DSTN			RPS25
	Tmem43		Tgif2																		PTPN21	LHFPL2		ZFAS1					LRRC1				RPL36A	KAZALD1		COMMD6			NCL
	Mdm2		Wdr35																		PTPRO	LIPH		OSTC					UGT2B17				TMSB10	DDR1		GINS2			MET
	2210011C24Rik		Ell3																		PTTG1	LITAF		RAN					RBM47				OSTC	FAXDC2		BRI3BP			PRELID3B
	Slfn2		Apcdd1																		PYCR1	LMO7		SEC61B					CD63				PPP1R1B	RASD1		HMMR			REG4
	Gtse1		Cdc42ep1																		RAD51	LOC129607		FOXP1					IRF7				EMP2	ADM		PERP			PON2
	Gpc1		Fzd7																		RAD54B	LOC134548		TMEM123					CAMK2N1				CCND2	SCNN1B		CENPW			DEK
	Camsap2		Afap1																		RAMP	LOC196264		MT1G					TRPM6				LGALS9	EGLN3		RNF43			FDFT1
	Hspb1		Mex3a																		RANBP5	LOC222171		MTDH					EGLN3				GPRIN3	CDHR5		HSPH1			NSA2
	Eps8l1		Adra2a																		RASGEF1C	LOC253981		NFKBIZ					CTNNA1				EHF	TMC5		RPS9			GGH
	Ckap2		Shisa2																		RCN1	LOC255189		RPL36A					OPTN				SCNN1A	HPGD		EIF3L			PPP1R14B
	Golga2		Pogk																		RERG	LOC255512		TKT					SSFA2				ELF3	SQSTM1		H2AFY			UQCRH
	Adam9		Gramd1a																		RFC3	LOC339321		PDZK1IP1					AKR1B10				PLXDC2	CA12		CCDC34			IRF2BP2
	Plat		Sox4																		RFC4	LOC51066		FBL					APLP2				FAM13A	LYPD8		SMS			SERP1
	Wwc2		Napepld																		RGMA	LOC90133		TSPAN6					DDAH2				QSOX1	RAB11FIP1		KPNA2			RAB25
	Prkcdbp		Txndc16																		RODH	LOC90355		HSP90B1					CDKN2B				ESRP1	CTTNBP2NL		TOMM20			HSPB1
	Inf2		Sectm1b																		RPL10A	LPIN2		HNRNPA1					LDHA					MYO5C		WDR43			S100A14
	Aim1		Slc23a3																		RPL12	LRP4		MT1M					NFKBIA					SUSD6		PARP1			TESC
	Mras		Cited4																		RPL21	LRRC19		MUC12					USP53					CKAP4		YWHAB			JUP
	Tpm2		B930095G15Rik																		RPL31	LTK		ID2					PDLIM1					SMPDL3A		RPS27			SDC4
	Chrnb1		Ephb3																		RPL35	MAD		CCND1					SCNN1B					JUND		FN1			ZFP36L1
	Anxa5		Gpr30																		RPL5	MAP1B		RAB13					PLOD2					HRCT1		PDIA4			SLC7A11
	Ak1		Ppap2b																		RPL7A	MAP1LC3B		NCL					PRR15					SMIM31		SOX9			EFNA1
	Vax1		Znrf3																		RPS14	MAP2K5		HADH					PRAP1							PPIB			PTMS
	Tead4		Tfpi																		RPS19	MAPK3		TRIM2					BTNL3							EIF3F			AC020656.1
	Dyrk3		Plekhb1																		RPS27	MAPK6		C12orf57					PLPP1							ASCL2			SYPL1
	4632434I11Rik		Rgs12																		RPS3	MEN1		IRF2BP2					ABHD17C							CACYBP			APP
	Itgb4		Farp1																		RPS5	MEP1A		SET					APOL6							GOLIM4			ARPC3
	Bax		Cd320																		RPS6	MFI2		GAS6					DHRS11							CENPJ			SPTBN1
	Arl1		Cc2d2a																		RPS8	MGAT4A		PLP2					MVP							PPP1R14B			ARPC2
	Rhod		Cbx6																		RPS9	MGC11324		TMEM238					SIRT6							RPS25			RAB11FIP1
	Fam64a		Tead2																		RRM2	MGC13057		MYB					CD2AP							YBX3			IGFBP2
	Msantd3		Mycl1																		RUVBL1	MGC14376		TNFRSF11A					ANXA4							PFN1			HSP90B1
	Cd99l2		Rasa3																		SCML2	MGC24039		ITGA6					SULT1A1							GADD45GIP1			DYNLL1
	Klrg2		Plxnb1																		SEC8L1	MGC50853		RAC1					FLNB							PGRMC1			DDIT4
	Clcf1		Man2a2																		SERPINA3	MGC72075		CPNE3					NAAA							ACTB			NDRG1
	Id2		Large																		SFRP1	MGLL		ID3					PLSCR1							METAP2			C1QBP
	Sca10		Nap1l1																		SFXN4	MICAL2		MT1F					RIOK3							NUDT1			INSIG1
	Sgcb		Trim44																		SH3BP4	MKRN1		PPP1R14B					NOS2							RIF1			SSR3
	Aen		Prkd3																		SIAT7B	MME		ITM2C					ARL4A							CD9			HMGB1
	Abcc5		Gkap1																		SIM2	MMP14		GDF15					FUCA1							TMPO			TSC22D1
	Flnc		Srl																		SLC12A2	MSP		SERP1					XAF1							CDT1			FHL2
	Pir		Tex9																		SLC38A5	MXI1		SUB1					ADM							CMSS1			CCT2
	Cdkn2a		6230424C14Rik																		SLC39A8	MYLK		ETS2					LPIN2							HNRNPA1			DSG2
	Fmnl2		Gpld1																		SMARCA4	NDFIP2		DUT					SLC22A18							EIF2S3			FDPS
	Fbxw9		Cachd1																		SMOC2	NEDD9		NSA2					B2M							FDFT1			PHLDA1
	Cd44		Myc																		SMTN	NGFB		SYPL1					LIMA1							ATAD2			TRIM29
	Slc39a10		Zranb3																		SPINK1	NK4		GMNN					SLC25A5							PPP1R1B			NHP2
	Endod1		Wwp1																		SPRY1	NPY		ATP1B1					SAT1							SSR3			SLC40A1
	Mboat1		Lipt2																		SSX2IP	NT5C3		SRI					GRN							CKAP5			ENC1
	Kifc3		Dync2h1																		STK33	OAS1		KCNE3					CCDC68							PBK			ADD3
	Ccdc92		Gas6																		SULF1	OCLN		LDHA					FUT3							SMC3			PRDX4
	Susd4		Atm																		SYNCRIP	OKL38		ZKSCAN1					METRNL							NCAPD2			ATP6V1F
	Cnn2		Ptprs																		SYNPO2	OR7E47P		CCNI					JUND							XRCC2			SNX3
	Gnai1		Snx10																		SYTL2	OSTbeta		ECI2					ACVRL1							CD24			KLF5
	Rab27b		Zfp12																		TAGLN	OSTM1		TFCP2L1					SMCHD1							UBE2T			H2AFY
	Tspan2		Kcne3																		TARBP1	P2RY2		PLBD1					LINC01559							NAP1L4			ZKSCAN1
	Usp46		Ttpa																		TCEAL4	P4HA2		CCT2					PTPRR							TGFBI			HSPA1B
	P2ry2		Wdr90																		TCF19	PADI2		FOSB					GADD45A							HSPA5			TINAGL1
	Cd55		Immp2l																		TFCP2	PAG		CTSS					ITM2B							LYAR			C6orf48
	Krt23		Dmpk																		TIGA1	PAPPA		TMEM176B					GNA11							CXCL3			SERPINB5
	Gsn		Fbxo21																		TIMP3	PARD6B		S100A14					MAP1LC3B							SUB1			NDFIP2
	S100a16		Psd3																		TK1	PAX8		ACTR2					CLRN3							SNRNP25			CXCL2
	Gpr120		Ddb2																		TLE2	PDE1A		ENO1					CDH17							HNRNPDL			SEC61B
	Tbc1d2		Zkscan17																		TOP2A	PDE9A		PAPSS2					KRT18							ITGA6			EIF3F
	Sorl1		Slc19a2																		TOPK	PDGFA		LSM5					PTPRH							TUBB4B			PRKDC
	Fkbp9		Clic6																		TP53	PDXP		CASP6					IGHA1							CLSPN			CD55
	Aaas		Afap1l1																		TP53I11	PDZK2		LBR					MAPK3							KNOP1			NDUFA4L2
	Epn3		Ascl2																		TPX2	PEX26		HIF1A					TICAM1							CCNB2			PDIA3
	Frmd6		Sorbs2																		TRAP1	PHC3		DUOX2					IFNGR1							HNRNPU			MYO6
	Alcam		Nav1																		TRIP6	PI3		PPIC					HIST1H2AC							LMAN1			CBX3
	G6pdx		Slco3a1																		TTK	PKIB		NHP2					ANXA11							PUM3			ZNF703
	Abi3		Olfm4																		TUFT1	PLA2G7		GOLIM4					HLA-F							CDK1			SOX4
	B9d1		Agr3																		TYMS	PLAC8		PDCD4					PDCD4							DLGAP5			RSL24D1
	Zbtb32		Msi1																		UBA52	PLAUR		CDH17					IFI6							APEX1			MSMO1
	Il4ra		Soat1																		UBE2C	PLCD1		SNORC					BTNL8							SAP18			ACTN1
	Trp53inp1		Cdca7																		UGT1A6	PLEKHA7		SAP18					RHOU							ESD			TMEM106B
	1700066B19Rik		Cd44																		VPS41	PLEKHF2		GSTO1					ARPC2							GSTO1			ZBTB20
	Gjb3		Cdk6																		WBSCR14	PLOD2		RBM47					DDX60L							TRMT112			SNRPF
	Zfp52		Aqp4																		WFDC2	PLXNA2		YWHAB					EPSTI1							HIST1H4C			SAT1
	Plcd3		Cgnl1																		ZCWCC2	POLD4		IGFBP4					DYRK2							GTSE1			HMGN1
	Btg2		Slc12a2																		ZNF10	PPGB		MUC5B					RAC1							ZWINT			CDH1
	Slc19a2		Mecom																		ZNF185	PPIE		SH3BGRL					PLA2G2A							ZFAS1			CAPG
	Slco4a1		Tns3																		ZNF367	PPM1A		HMGB1					FBLIM1							TMEM97			EPB41L4A-AS1
	Baiap2		Phldb2																		ZNF84	PR1		CERS6					TMC5							ADD3			MTIF3
	Ercc5		Smoc2																		ZWINT	PRAP1		SNHG8					GGT6							CD99			CYB5B
	Abhd4		Dach1																			PRDX6		RSL1D1					IL18							CCNA2			TMSB4X
	Kcnn4		Clca4																			PRKCD		PGRMC1					SEMA3B							HNRNPH1			S100A9
	Dhh		Lcp1																			PRSS12		TCEAL9					TP53I3							PPIG			SLC25A5
	Ap1s3		Fam115c																			PRSS23		PDK4					RETREG1							MCM6			EIF2S3
	Wnt4		Acsm3																			PRSS3		PIM3					IFIT2							SRSF7			PEBP1
	Glis3		Kcnq1																			PSG1		TTC3					LINC01133							USP1			KCNQ1OT1
	Tnfaip8		Sox9																			PSG11		MTUS1					UACA							FAM111B			QPRT
	Mlkl		Paics																			PSG4		BACE2					ANXA2							CEBPZ			SMS
	Phlda2		2006-09-01																			PTPN18		LDHB					NDRG1							ORC6			LAMA3
	Fosl1		Cnn3																			PTPRD		ITM2B					PLAUR							CENPK			DUOX2
	Dusp22		Picalm																			PTPRH		ATP6AP2					SLC1A1							LRRC75A			PLA2G16
	Hspa2		Glrx																			PTPRR		H2AFZ					RHPN2							SYNE2			ETS2
	Wtip		Vdr																			RABEP1		SSR4					PPDPF							CD320			ACTR2
	Soga2		Grb7																			RAI3		FERMT1					NR2F6							GDF15			PLPP2
	Klhl13		Sesn3																			RARRES3		GNPTAB					EFNA1							CENPU			S100A13
	Camkk1		Zbtb38																			RECQL5		NET1					SPAG9							KRTCAP3			EIF3L
	Capn5		Fam115a																			REV1L		DNAJB1					DHRS3							DSP			ANXA1
	Ica1		Ptprm																			RFK		IFT57					SLC3A1							RAD51AP1			PLP2
	Tnfrsf10b		Rassf4																			RGS13		PALLD					TPRN							SMARCC1			MARCKSL1
	Gadd45b		Zfhx3																			RGS19IP1		CD63					IL32							CD44			RNF43
	Exoc4		Pde3b																			RHOC		SELENOW					SMIM5							EZH2			HMGCS1
	Rgs17		Fhdc1																			RHOF		EID1					MYO7B							ATP5MC2			SSR4
	Stx11		Zfp292																			RHOG		SSB					TDP2							SKA2			IER3
	Rps19		Tubb2b																			RHPN2		IFITM3					DUSP6							KIF4A			MSLN
	Gusb		Efna4																			RIOK3		PLCE1					PDGFA							S100A11			PGRMC1
	Serpinh1		Lrig1																			RNF103		SLC38A1					IFIT3							PLCB4			ANP32B
	Cpt1c		Fras1																			RNF152		ZFP36L1					PPARD							PDIA3			ATP5MC2
	Btbd11		Adrbk2																			ROPN1L		DNAJC15					RHOD							CEP55			UBE2H
	Fam149a		Kif12																			SARG		PPP1R12B					TSC22D1							ATRX			LAPTM4B
			Prkacb																			SAT		FBP1					CA12							PAXX			NFE2L3
			Atp11a																			SCNN1A		GFPT1					HNF4A							EPHB2			CEMIP
			Spata24																			SDCBP2		RAB32					ECE1							DDX39A			AQP5
			Poli																			CCDC68		PRKACB					SMIM31							SYPL1			EZR
			Mcc																			SEC23A		CD74					TMEM236							FDPS			DMBT1
			Slc44a2																			SEMA6D		GNAQ					ATP2B1							TPR			RTN4
			Tbc1d19																			SERPINA12		RPN2					BAIAP2L1							CNN3			IMPDH2
			Zfp462																			SFN		RSL24D1					NDFIP2							SLBP			FXYD5
			1500011H22Rik																			SFTPB		HMGN3					C1QTNF12							IRF2BP2			CXXC5
			Arhgap39																			SGCD		FAM177A1					GBP2							MYBL2			RCN1
			Zbtb12																			SGK		HSP90AA1					BICDL2							2007-09-01			ACTR3
			Ehf																			SGK2		TST					SYNPO							ETS2			CAP1
			App																			SGPP2		CXCL3					CD68							CHD4			GRINA
			Gm5918																			SHD1		NFIC					VSIR							NDUFAF2			PDIA4
			Trim37																			SIRT6		NOP53					ACSL5							NORAD			GSTO1
			Marveld1																			SLC17A4		RPS6KA3					PARM1							DPEP1			ESD
			Ppp1r9a																			SLC1A1		SRSF2					F2RL1							FANCI			DNTTIP1
			Peli2																			SLC20A2		PPIG					GSN							MSH6			DDX21
			Tns4																			SLC22A5		ASAH1					SLCO2A1							SRM			SDCBP
			Mfge8																			SLC25A23		PON2					HEPH							DIAPH3			CACYBP
			Slc39a10																			SLC25A25		C6orf48					PLCD3							MCM2			LRRC75A
			Ppat																			SLC26A2		PDLIM1					SLC4A4							SAPCD2			TSPAN6
			Zfp566																			SLC2A1		SERPINB1					PAPSS2							ABCE1			MTPN
			Klhl23																			SLC30A10		MFHAS1					AC023157.3							MTHFD2			HACD3
			Tiam1																			SLC36A1		PGK1					PLEKHG6							TPM3			DNAJA1
			Gm3626																			SLC3A1		TSPAN13					C19orf33							MCM5			TRIM2
			Aqp1																			SLC40A1		KDM5B					MAST2							LAPTM4B			CTSH
			Tmem132a																			SLC6A19		BEX3					EDN3							CKAP4			CEBPB
			Rhbdf1																			SLC6A8		H2AFY					LYPD8							ACTN1			ADGRG1
			2310008H04Rik																			SLC9A1		PGM2L1					CORO1B							PPIF			CPNE3
			Pbx1																			SLC9A2		HNRNPH1					MCL1							HIST1H1B			ODC1
			Tnfsf10																			SLC9A3R1		TPM3					C10orf99							AURKB			ATP6AP2
			Als2cr4																			SMAD3		SLC28A2					LIPH							OSTC			EFNB2
			Phlpp1																			SMPD1		MT2A					GDPD3							BDP1			CERS6
			Ift122																			SMPDL3A		TC2N					KCNK1							LAMP1			SLC38A1
			Bcl2																			SOX17		SATB2					PDZD3							TRIM2			CDH17
			Lysmd2																			SP1		B3GALT5					FAM43A							C21orf58			PROX1
			Zfp397																			SPINT1		PKM					RRAS							H2AFV			CD47
			Tspan5																			SPINT2		UQCRC1					C4orf48							CDK6			DDR1
			Acvr2b																			SPRED2		DDX21					MIR22HG							SGO2			EDN1
			Mlh3																			SRI		GCHFR					NET1							MRPL18			IRS2
			Brca2																			SRPRB		PSMA7					FEM1C							BEX3			PSMB9
			Zfp275																			STX3A		EHF					SEPHS2							CKS1B			NPTX2
			Engase																			SYTL5		CDK6					TAP1							CKAP2			DKC1
			Nelf																			TAX1BP3		POMP					MYLK							KIF11			TTC3
			Gabbr1																			TBC1D1		BRI3BP					SH3KBP1							FOXM1			ANKRD10
			Rgnef																			TCF7L2		ESRP1					MGAT4A							PCM1			KRAS
			Ppm1f																			TCN2		DSP					HSPA8							HADH			CTSE
			Prrc2b																			TDE2L		GALNT7					RAP2B							CERS6			ECM1
			AU020206																			TESK2							GNA13							PRRC2B			VEGFA
			Fads1																			TEX11							ELF3							MIS18BP1			BMP4
			Nod1																			TFF1							SCNN1A							ALDH1B1			OSTC
			Rnf219																			THBS1							TPM4							ANP32E			DBI
			4933439C10Rik																			TINAG							AAK1							RCN1			LSM5
			Pnpla7																			TJP3							HLA-B							TCOF1			KRT19
			Zfp704																			TLR3							TJP1							UBA2			F3
			C79407																			TM4SF8							RALGPS2							ACTR2			TPM3
			Eri2																			TMEM24							CSTB							SLC38A1			CD44
			Tnfaip8l1																			TMPIT							ANKRD12							CENPM			ELOB
			Ttc23																			TMPRSS2							SPTBN1							EMP2			FTH1
			Mpzl3																			TNFAIP8							EDN1							EREG			ANXA11
			Zbtb25																			TNFRSF21							CCL28							ENC1			MYL12B
			Maged1																			TNFSF10							RHOG							TTF2			DDX18
			Fam92a																			TNKS2							AGPAT2							SEC61B			BHLHE40
			Ccdc18																			TP53INP1							ABRACL							MCM8			TRMT112
			Zfp783																			TP53INP2							FOSL2							EPHB3			EMP1
			Krt23																			TPK1							RAB9A							CTNNAL1			SOD3
			Mlxip																			TRIF							PIM1							LIG1			KRTCAP3
			Lancl1																			TRIM31							SNX9							POLQ			ASS1
			Lpar6																			TRIM5							LINC02023							NOTCH1			TRAM1
			Zfp553																			TRPV3							ERO1A							PSIP1			CDK6
			Poglut1																			TST							HMOX1							RFC1			H3F3B
			Pole																			UACA							SCIN							RMI2			MDK
			Mcm8																			UGCG							USP2							PRSS56			RPL22
			Haus4																			UGP2							IFI35							PLK1			MUC13
			Zfp90																			UPP1							BHLHE41							CCND1			APEX1
			Plce1																			USP2							APOBR							CCND2			TOB1
			Fam189b																			VAMP8							ZBTB7B							DIAPH1			AZGP1
			Pds5b																			VASP							ARL6IP5							CENPH			CTNNA1
			Tgif1																			VDR							SDC4							MET			TUBB
			Phc1																			VEGF							CD9							HMGCS1			PYCARD
			Blnk																			VIL2							HMCN2							SNHG19			MAP1LC3B
			Spice1																			VILL							MYH9							ARGLU1			GGCT
			Aspm																			VIPR1							CTNND1							CDKN3			RHOB
			Isyna1																			XRN1							C15orf48							BUB3			VIL1
			Palb2																			YPEL1							SUSD6							COTL1			ABRACL
			Hirip3																			ZC3HDC1							GBP1							LEFTY1			HLA-A
			Alms1																			ZNF219							UGDH							BRCA1			TMPRSS4
			Lass6																										LAMA1							QPRT			PRSS22
			Mpzl1																										C1orf116							VMP1			SPCS1
			Cenpf																										LAMC2							UBE2S			FOXO3
			Mdn1																										MYO15B							HMGN3			MGST3
			Sema3b																										SERTAD1							TSPAN6			2007-09-01
			Zmym1																										DEFB1							TACC3			TMEM45B
			Cep192																										PMEPA1							BUB1			SULF2
			Ung																										BMP2							CRYBG1			ACSL5
			Prpf40b																										ACADS							SCML1			WDR43
			Atr																										EPAS1							NSD2			SAA1
			AI480653																										SMIM6							PHLDA2			COL17A1
			Zfp318																										DYNLL1							ASF1B			P4HA1
			Tmem9																										PDK4							TTC3			FAM210B
			Gins1																										MUC17							IGF2BP1			NEBL
			Ifitm2																										AL121944.1							DYNLL1			MRPL18
			Vnn1																										RND3							RBM28			MLEC
			Smpx																										TNFAIP3							MACC1			SNHG8
			Tmem194																										TMEM176B							NCAPG			ATP9A
			Dtl																										RAB11FIP1							PUS7L			ATRX
			Csnk1e																										ABCG1							MTIF3			REXO2
			Dctd																										EPS8L3							FTL			CD99
			Xrcc5																										MYO1E							NOC3L			CXCL16
			Nt5c3l																										SOWAHC							RSL24D1			CMTM6
			Aldh7a1																										UGCG							AGO2			CD63
			Limk2																										NCOA4							MYB			PSAP
			Etv6																										ANK3							ACAT2			IFI6
			Elmo1																										STOM							CYB5A			DPYSL2
			Dapk2																										JAK1							RPIA			NUCKS1
			Nfic																										EPS8L1							PNN			LIMS1
			Timeless																										HSPB1							REXO2			RANBP1
			Ckap2																										VASP							LIMS1			SMARCC1
			Myo1b																										PSAP							DBF4			CLDN1
			Nfia																										TINAG							HES6			PFN1
			Csad																										ACHE							ATP6AP2			DCBLD2
			Tbc1d4																										PAG1							CCDC167			NOP58
			Bckdhb																										PPP4R2							H2AFX			TMBIM1
			Bcl7a																										TUBB4B							ENAH			ANXA5
			Pck2																										TMPRSS4							CIP2A			ZC3H13
			Yap1																										ATP10B							TPM4			TSPO
			Stk39																										RTN4							INSIG1			BZW1
			Rprd1a																										KCNK5							RANBP2			PITX1
			Ilf3																										CKB							CTBP2			NEU1
			Kif20a																										SP100							CDCA8			PPIG
			Mif																										KLF4							ARHGAP11A			SQLE
			Mkl2																										MARCKS							EIF2AK2			CAMLG
			Fam120c																																	ZNF703			LMAN1
			Ncor2																																	CD3EAP			EPHA2
			Pcdh8																																	CEP78			FLNA
			Rassf5																																	SYAP1			GPR160
			Slc14a1																																	SNHG8			NKD1
			Nr2e3																																	PKP2			ADIRF
			1190002H23Rik																																	SNHG15			SNX9
			Smarcd3																																	PAFAH1B3			ANAPC16
			Ak7																																	EHF			METTL9
			Bhlhb9																																	PRPF38B			CCDC6
			Prss23																																	CCNI			ITGB1
			Ifitm3																																	PHGDH			TRIB3
			Wfdc15b																																	MAT2A			CEBPD
			Rdh16																																	ANLN			ARMCX3
			Zfp618																																	GCHFR			FBL
			Lect2																																	VIL1			CNN2
			H2-Eb1																																	NCAPG2			LMNA
			Iffo2																																	YWHAH			KLK6
			Zc3hav1l																																	NFE2L3			KRT6B
			Klhl24																																	CRTAP			CDKN2A
			Tbc1d9																																	MGST2			ATP5MC1
			Ciita																																	MDN1			MGST2
			Nrtn																																	STRBP			COL6A1
			Nrg4																																	MRE11			TNFAIP2
			Tcf7																																				ELF1
			Greb1																																				MYCBP2
			Nrn1																																				DIAPH1
			AI747448																																				ZNF292
			Dtx4																																				HLA-E
			Trim32																																				KRT80
			Rasl11b																																				TIMP3
			Zfp503																																				GADD45GIP1
			BC021891																																				UBC
			Pdgfa																																				TMEM176B
			Tlr2																																				EPS8
			S100pbp																																				ATF3
			4933431E20Rik																																				RAMP1
			Fgd1																																				SPRY2
			1110051M20Rik																																				HBEGF
			Slc16a13																																				AHNAK2
			Kank1																																				CLIC3
			Clu																																				FIBCD1
			Phf20																																				SYAP1
			Zfp956																																				GFPT1
			1700040L02Rik																																				ICA1
			Rhobtb3																																				B4GALT5
			Fam171a1																																				FGFBP1
			Pde8b																																				SPCS2
			Rccd1																																				CCDC85B
			Sgk1																																				VSNL1
			Impdh2																																				PPP1R2
			Irf2bp2																																				IGFBP3
			Acot1																																				KCNK1
			Tifa																																				ENAH
			Trim24																																				BAIAP2L1
			Hmga2																																				SNRPD1
			Hmbox1																																				DUSP4
			Hmgcs2																																				KRT8
			Arid5b																																				CNN3
			Noxa1																																				FNDC3B
																																							SESTD1
																																							TGFBR2
																																							EPB41L1
																																							FKBP9
																																							CYB5A
																																							PLCB4
																																							IGLC2
																																							PMAIP1
																																							AGO2
																																							RND3
																																							TGM2
																																							CLDN4
																																							FAT1
																																							EPB41L2
																																							GALNT6
																																							PTPN12
																																							TMEM181
																																							PNRC1
																																							C4BPB
																																							JPT1
																																							SPTAN1
																																							TRIB1
																																							EGR3
																																							RANBP2
																																							EIF2AK2
																																							RAD21
																																							MYL12A
																																							LGMN
																																							CTBP2
																																							NAMPT
																																							HEPH
																																							ZNRD1
																																							ZYX
																																							BMP7
																																							CLDN2
																																							PAM
																																							SORL1
																																							NDUFAF2
																																							TCEA1
																																							MGAT5

[truncated: 5 more sheets: Supplementary Table 10, Supplementary Table 11, Supplementary Table 12, Supplementary Table 13, Supplementary Table 14]
